# Supplementary material for: Accumulation of the Auxin Precursor Indole-3-Acetamide Curtails Growth through the Repression of Ribosome-Biogenesis and Development-Related Transcriptional Networks
Source: Int J Mol Sci. 2021 Feb 18;22(4):2040. doi: 10.3390/ijms22042040 (PMC7923163; doi:10.3390/ijms22042040)
Supplement: Supplementary file 1 [file ijms-22-02040-s001.zip]

Archive with 4 entries (3 files):
- Supplementary/
- Supplementary/Supplementary Figures.docx
- Supplementary/Supplementary Table S1.xlsx
- Supplementary/Supplementary Table S2.xlsx
