# Supplementary material for: Accumulation of the Auxin Precursor Indole-3-Acetamide Curtails Growth through the Repression of Ribosome-Biogenesis and Development-Related Transcriptional Networks
Source: Int J Mol Sci. 2021 Feb 18;22(4):2040. doi: 10.3390/ijms22042040 (PMC7923163; doi:10.3390/ijms22042040)
Supplement: Supplementary file 1 [file ijms-22-02040-s001.zip › Supplementary/Supplementary Table S1.xlsx]

## Sheet: All genes FDR filtered
#-------------------------------------------------------------------------------
#Differentielly expressed genes from RNAseq
#p values adjustment: fdr
#FDR filtered (>0.05)
#-------------------------------------------------------------------------------
geneID	geneLength	Col-0-Expression	ami1 rty-Expression	Col-0-FPKM	ami1 rty-FPKM	log2FC Ratio (ami1 rty vs Col-0)	Up-Down-Regulation (ami1 rty vs Col-0)	P-value	FDR	Description	Blast nr
AT2G07751	357	0	38	0.01	28.12	11.4574	Up	2.91448e-13	2.43513e-11	cdna:known chromosome:TAIR10:2:3270008:3270364:1 gene:AT2G07751 transcript:AT2G07751.1 description:"NADH\x3aubiquinone/plastoquinone oxidoreductase, chain 3 protein"	gi|22325554|ref|NP_671803.1|/2.29709e-52/NADH-ubiquinone oxidoreductase chain 3 [Arabidopsis thaliana]
AT2G07813	612	0	13	0.01	5.36	9.06609	Up	4.9325e-05	0.00108678	cdna:pseudogene chromosome:TAIR10:2:3353251:3353862:1 gene:AT2G07813 transcript:AT2G07813.1 description:"Pseudogene of ATMG01260"	gi|45477071|sp|P92556.1|M1260_ARATH/5.30227e-97/RecName: Full=Uncharacterized mitochondrial protein AtMg01260; AltName: Full=ORF205
AT1G61280	414	0	8	0.01	5.03	8.97441	Up	0.00218156	0.0256656	cdna:known chromosome:TAIR10:1:22603586:22604081:1 gene:AT1G61280 transcript:AT1G61280.1 description:"Phosphatidylinositol N-acetylglucosaminyltransferase subunit P"	gi|15219898|ref|NP_176323.1|/9.96028e-64/phosphatidylinositol N-acetylglucosaminyltransferase subunit P [Arabidopsis thaliana]
AT5G28370	2197	0	18.21	0.01	2	7.64386	Up	1.11523e-06	3.6782e-05	cdna:known chromosome:TAIR10:5:10332375:10334571:-1 gene:AT5G28370 transcript:AT5G28370.1 description:"Pentatricopeptide repeat (PPR) superfamily protein"	gi|15241779|ref|NP_198189.1|/0/pentatricopeptide repeat-containing protein [Arabidopsis thaliana]
AT4G38620	1287	0	7	0.01	1.33	7.05528	Up	0.00465488	0.0464746	cdna:known chromosome:TAIR10:4:18053551:18054999:1 gene:AT4G38620 transcript:AT4G38620.1 description:"Transcription repressor MYB4"	gi|15233968|ref|NP_195574.1|/2.90983e-166/transcription repressor MYB4 [Arabidopsis thaliana]
AT1G30700	1772	0	9	0.01	1.23	6.94251	Up	0.00102242	0.0139907	cdna:known chromosome:TAIR10:1:10892570:10894572:1 gene:AT1G30700 transcript:AT1G30700.1 description:"FAD-binding Berberine family protein"	gi|15221473|ref|NP_174357.1|/0/FAD-binding Berberine family protein [Arabidopsis thaliana]
AT1G29951	2150	0	10.05	0.01	1.13	6.82018	Up	0.000479168	0.00754	cdna:known chromosome:TAIR10:1:10491975:10494598:1 gene:AT1G29951 transcript:AT1G29951.1 description:"conserved peptide upstream open reading frame 35"	gi|9972351|gb|AAG10601.1|AC008030_1/2.54478e-94/Unknown protein [Arabidopsis thaliana]
AT3G48520	1694	0	7	0.01	1	6.64386	Up	0.00465488	0.0464964	cdna:known chromosome:TAIR10:3:17974977:17976670:-1 gene:AT3G48520 transcript:AT3G48520.1 description:"Cytochrome P450 94B3"	gi|15228396|ref|NP_190421.1|/0/cytochrome P450, family 94, subfamily B, polypeptide 3 [Arabidopsis thaliana]
AT2G15190	4651	0	10	0.01	0.51	5.67243	Up	0.000479168	0.00753443	cdna:pseudogene chromosome:TAIR10:2:6592908:6597558:1 gene:AT2G15190 transcript:AT2G15190.1 description:"transposable element gene"	gi|5541693|emb|CAB51198.1|/0/putative protein [Arabidopsis thaliana]
AT1G13480	1340	1	22	0.16	4.01	4.64746	Up	7.11314e-07	2.45628e-05	cdna:known chromosome:TAIR10:1:4622634:4624070:-1 gene:AT1G13480 transcript:AT1G13480.1 description:"Protein of unknown function (DUF1262)"	gi|15222860|ref|NP_172805.1|/0/uncharacterized protein [Arabidopsis thaliana]
AT1G05010	1364	1	12	0.16	2.15	3.74819	Up	0.000832224	0.0119002	cdna:known chromosome:TAIR10:1:1431190:1432858:-1 gene:AT1G05010 transcript:AT1G05010.1 description:"1-aminocyclopropane-1-carboxylate oxidase 4"	gi|15220386|ref|NP_171994.1|/8.22254e-175/1-aminocyclopropane-1-carboxylate oxidase [Arabidopsis thaliana]
AT1G34460	1523	1	11.61	0.15	1.85	3.62449	Up	0.00165642	0.0207477	cdna:known chromosome:TAIR10:1:12595110:12599628:1 gene:AT1G34460 transcript:AT1G34460.2 description:"Cyclin-B1-5"	gi|334183030|ref|NP_001185137.1|/0/cyclin-B1-5 [Arabidopsis thaliana]
AT1G07730	1170	1.28	13.67	0.24	2.86	3.57491	Up	0.00041624	0.00664798	cdna:known chromosome:TAIR10:1:2397527:2398696:-1 gene:AT1G07730 transcript:AT1G07730.2 description:"Dirigent protein 25"	gi|42571383|ref|NP_973782.1|/4.00582e-103/dirigent protein 25 [Arabidopsis thaliana]
AT1G72540	1353	2	20	0.32	3.61	3.49586	Up	1.89531e-05	0.000469007	cdna:known chromosome:TAIR10:1:27314932:27316669:-1 gene:AT1G72540 transcript:AT1G72540.1 description:"Putative receptor-like protein kinase At1g72540"	gi|15218526|ref|NP_177398.1|/0/putative receptor-like protein kinase [Arabidopsis thaliana]
AT2G42580	2473	1	10	0.09	0.97	3.42999	Up	0.00327976	0.035707	cdna:known chromosome:TAIR10:2:17728715:17731718:1 gene:AT2G42580 transcript:AT2G42580.1 description:"Inactive TPR repeat-containing thioredoxin TTL3"	gi|18406005|ref|NP_565976.1|/0/tetratricopetide-repeat thioredoxin-like 3 [Arabidopsis thaliana]
AT5G22794	909	1	10	0.31	2.72	3.13327	Up	0.00327976	0.0356887	cdna:known chromosome:TAIR10:5:7608242:7611591:1 gene:AT5G22794 transcript:AT5G22794.2 description:"FUNCTIONS IN\x3a molecular_function unknown\x3b INVOLVED IN\x3a biological_process unknown\x3b LOCATED IN\x3a cellular_component unknown\x3b BEST Arabidopsis thaliana protein match is\x3a Tetratricopeptide repeat (TPR)-like superfamily protein (TAIR\x3aAT1G04770.1)\x3b Has 13 /.../t hits to 132 pro…	gi|334187848|ref|NP_001154732.2|/1.45811e-96/uncharacterized protein [Arabidopsis thaliana]
AT5G49680	7764	2	14	0.05	0.43	3.10434	Up	0.000990518	0.0136861	cdna:known chromosome:TAIR10:5:20176385:20188307:1 gene:AT5G49680 transcript:AT5G49680.2 description:"Protein KINKY POLLEN"	gi|145334785|ref|NP_001078738.1|/0/SABRE-like protein [Arabidopsis thaliana]
AT2G37430	868	3	21	0.76	5.99	2.97848	Up	4.45118e-05	0.000992017	cdna:known chromosome:TAIR10:2:15706357:15707224:1 gene:AT2G37430 transcript:AT2G37430.1 description:"Zinc finger protein ZAT11"	gi|15228134|ref|NP_181279.1|/2.4516e-90/zinc finger protein ZAT11 [Arabidopsis thaliana]
AT1G17240	2302	2	13	0.18	1.36	2.91754	Up	0.00187841	0.0228563	cdna:known chromosome:TAIR10:1:5896416:5898717:-1 gene:AT1G17240 transcript:AT1G17240.1 description:"Receptor-like protein 2"	gi|15220057|ref|NP_173167.1|/0/receptor like protein 2 [Arabidopsis thaliana]
AT5G03830	1282	2	13	0.34	2.48	2.86673	Up	0.00187841	0.0228433	cdna:known chromosome:TAIR10:5:1018338:1020460:1 gene:AT5G03830 transcript:AT5G03830.1 description:"CDK inhibitor P21 binding protein"	gi|334187409|ref|NP_196003.2|/6.28015e-137/CDK inhibitor P21 binding protein [Arabidopsis thaliana]
AT5G06050	2312	2	12	0.18	1.25	2.79586	Up	0.00353612	0.0377836	cdna:known chromosome:TAIR10:5:1820132:1823771:1 gene:AT5G06050 transcript:AT5G06050.1 description:"Probable methyltransferase PMT12"	gi|75262411|sp|Q9FG39.1|PMTC_ARATH/0/RecName: Full=Probable methyltransferase PMT12 [Arabidopsis thaliana]
AT3G13600	1818	2	12	0.24	1.6	2.73697	Up	0.00353612	0.0378026	cdna:known chromosome:TAIR10:3:4445102:4447383:1 gene:AT3G13600 transcript:AT3G13600.1 description:"calmodulin-binding family protein"	gi|15231294|ref|NP_187969.1|/0/calmodulin-binding family protein [Arabidopsis thaliana]
AT3G61198	622	9.49	55.19	3.39	22.37	2.72221	Up	9.24656e-11	5.67744e-09	cdna:known chromosome:TAIR10:3:22655884:22656599:-1 gene:AT3G61198 transcript:AT3G61198.1 description:"other RNA"	gi|297796283|ref|XP_002866026.1|/1.32314e-18/hypothetical protein ARALYDRAFT_918538 [Arabidopsis lyrata subsp. lyrata]
AT2G07400	4635	4.13	24	0.19	1.24	2.70627	Up	2.57238e-05	0.000613742	cdna:pseudogene chromosome:TAIR10:2:3073733:3078367:-1 gene:AT2G07400 transcript:AT2G07400.1 description:"transposable element gene"	gi|6691192|gb|AAF24530.1|AC007534_11/1.6607e-152/F7F22.16 [Arabidopsis thaliana]
AT2G15480	1769.99	7.14	39.92	0.86	5.47	2.66913	Up	1.20342e-07	4.74817e-06	cdna:known chromosome:TAIR10:2:6758681:6763501:1 gene:AT2G15480 transcript:AT2G15480.2 description:"UDP-glycosyltransferase 73B5"	gi|79556100|ref|NP_179150.3|/0/UDP-glucosyl transferase 73B5 [Arabidopsis thaliana]
AT3G46090	635	3	16	1.05	6.34	2.59409	Up	0.00100831	0.0138779	cdna:known chromosome:TAIR10:3:16926216:16926850:-1 gene:AT3G46090 transcript:AT3G46090.1 description:"Zinc finger protein ZAT7"	gi|15231335|ref|NP_190195.1|/1.30987e-85/zinc finger protein ZAT7 [Arabidopsis thaliana]
AT2G41440	1709	2	12	0.29	1.7	2.55141	Up	0.00353612	0.0377647	cdna:known chromosome:TAIR10:2:17272741:17274247:1 gene:AT2G41440 transcript:AT2G41440.2 description:"unknown protein\x3b BEST Arabidopsis thaliana protein match is\x3a unknown protein (TAIR\x3aAT2G41470.1)\x3b Has 30201 Blast hits to 17322 proteins in 780 species\x3a Archae - 12\x3b Bacteria - 1396\x3b Metazoa - 17338\x3b Fungi - 3422\x3b Plants - 5037\x3b Viruses - 0\x3b Other Eu /.../es - 2996…	gi|186507157|ref|NP_181675.2|/2.03201e-100/uncharacterized protein [Arabidopsis thaliana]
AT1G80240	1316	12	57	1.96	10.58	2.43241	Up	1.06213e-09	5.64334e-08	cdna:known chromosome:TAIR10:1:30171357:30172839:-1 gene:AT1G80240 transcript:AT1G80240.1 description:"Protein of unknown function, DUF642"	gi|15220093|ref|NP_178141.1|/0/uncharacterized protein [Arabidopsis thaliana]
AT3G20790	1306	3	14	0.49	2.62	2.41871	Up	0.00334854	0.0361785	cdna:known chromosome:TAIR10:3:7268752:7271287:1 gene:AT3G20790 transcript:AT3G20790.1 description:"NAD(P)-binding Rossmann-fold superfamily protein"	gi|22331222|ref|NP_188715.2|/0/NAD(P)-binding Rossmann-fold superfamily protein [Arabidopsis thaliana]
AT5G59970	552	5.36	25.11	2.18	11.56	2.40674	Up	4.72622e-05	0.00104566	cdna:known chromosome:TAIR10:5:24146175:24146726:-1 gene:AT5G59970 transcript:AT5G59970.1 description:"Histone H4"	gi|629086337|gb|KCW52694.1|/3.143e-36/hypothetical protein EUGRSUZ_J02062, partial [Eucalyptus grandis]
AT2G39200	1854	6	24	0.69	3.14	2.1861	Up	0.000243054	0.00413619	cdna:known chromosome:TAIR10:2:16356148:16359813:-1 gene:AT2G39200 transcript:AT2G39200.1 description:"MLO-like protein 12"	gi|18404979|ref|NP_565902.1|/0/protein MILDEW RESISTANCE LOCUS O 12 [Arabidopsis thaliana]
AT3G05170	1297	5	20	0.83	3.77	2.18338	Up	0.000842652	0.011977	cdna:known chromosome:TAIR10:3:1466573:1468400:1 gene:AT3G05170 transcript:AT3G05170.1 description:"Phosphoglycerate mutase-like protein AT74"	gi|15229917|ref|NP_187168.1|/7.71664e-175/phosphoglycerate mutase family protein [Arabidopsis thaliana]
AT4G02430	1534.65	5	20	0.71	3.17	2.15859	Up	0.000842652	0.011969	cdna:known chromosome:TAIR10:4:1068974:1072183:1 gene:AT4G02430 transcript:AT4G02430.2 description:"Serine/arginine-rich splicing factor SR34B"	gi|3193304|gb|AAC19288.1|/6.82414e-110/T14P8.21 [Arabidopsis thaliana]
AT2G25460	1802	8	31	0.95	4.17	2.13405	Up	3.61076e-05	0.000826325	cdna:known chromosome:TAIR10:2:10832754:10835483:-1 gene:AT2G25460 transcript:AT2G25460.1 description:"CONTAINS InterPro DOMAIN/s\x3a C2 calcium-dependent membrane targeting (InterPro\x3aIPR000008)\x3b BEST Arabidopsis thaliana protein match is\x3a unknown protein (TAIR\x3aAT5G04860.1)\x3b Has 108 Blast hits to 69 proteins in 11 species\x3a Archae - 0\x3b Bacteria - 0\x3b Meta /.../0\x3b Fungi - …	gi|18400834|ref|NP_565596.1|/0/uncharacterized protein [Arabidopsis thaliana]
AT5G53740	828	18.66	72.09	4.94	21.62	2.12978	Up	1.28107e-10	7.73216e-09	cdna:known chromosome:TAIR10:5:21811633:21814908:1 gene:AT5G53740 transcript:AT5G53740.1 description:"unknown protein\x3b FUNCTIONS IN\x3a molecular_function unknown\x3b INVOLVED IN\x3a biological_process unknown\x3b LOCATED IN\x3a chloroplast\x3b EXPRESSED IN\x3a synergid\x3b BEST Arabidopsis thaliana protein match is\x3a unknown protein (TAIR\x3aAT5G53905.1)\x3b Has 1807 Blast hits /.../7 prote…	gi|15238830|ref|NP_200185.1|/1.35394e-159/uncharacterized protein [Arabidopsis thaliana]
AT3G27540	1772	10	37	1.21	5.06	2.06413	Up	9.33828e-06	0.000249951	cdna:known chromosome:TAIR10:3:10205308:10207306:1 gene:AT3G27540 transcript:AT3G27540.1 description:"beta-1,4-N-acetylglucosaminyltransferase family protein"	gi|15232194|ref|NP_189391.1|/0/beta-1,4-N-acetylglucosaminyltransferase family protein [Arabidopsis thaliana]
AT5G42380	791	8	29	2.22	9.12	2.03847	Up	0.000106219	0.00204806	cdna:known chromosome:TAIR10:5:16942576:16943366:-1 gene:AT5G42380 transcript:AT5G42380.1 description:"Calcium-binding protein CML37"	gi|15238951|ref|NP_199053.1|/2.72457e-82/calcium-binding protein CML37 [Arabidopsis thaliana]
AT5G25930	3269	5	17	0.32	1.25	1.96578	Up	0.00433596	0.0441385	cdna:known chromosome:TAIR10:5:9050794:9054143:1 gene:AT5G25930 transcript:AT5G25930.1 description:"Protein kinase family protein with leucine-rich repeat domain"	gi|15239540|ref|NP_197965.1|/0/protein kinase family protein with leucine-rich repeat domain [Arabidopsis thaliana]
AT5G53905	507	17.83	61.26	7.93	30.89	1.96175	Up	1.75167e-08	7.90699e-07	cdna:known chromosome:TAIR10:5:21888148:21889254:-1 gene:AT5G53905 transcript:AT5G53905.1 description:"unknown protein\x3b CONTAINS InterPro DOMAIN/s\x3a Protein of unknown function DUF1278 (InterPro\x3aIPR010701)\x3b BEST Arabidopsis thaliana protein match is\x3a unknown protein (TAIR\x3aAT5G54062.1)\x3b Has 30201 Blast hits to 17322 proteins in 780 species\x3a Archae - 12 /.../eria - 1396\x3b M…	gi|22327816|ref|NP_680430.1|/1.20353e-91/uncharacterized protein [Arabidopsis thaliana]
AT3G55200	3840	44.62	153.09	2.46	9.56	1.95835	Up	1.08651e-18	1.46513e-16	cdna:known chromosome:TAIR10:3:20460533:20464556:1 gene:AT3G55200 transcript:AT3G55200.1 description:"Cleavage and polyadenylation specificity factor (CPSF) A subunit protein"	gi|18410222|ref|NP_567015.1|/0/spliceosomal associated protein 130A [Arabidopsis thaliana]
AT1G74450	1772	5	17	0.6	2.33	1.9573	Up	0.00433596	0.0441175	cdna:known chromosome:TAIR10:1:27982509:27984280:1 gene:AT1G74450 transcript:AT1G74450.1 description:"Protein of unknown function (DUF793)"	gi|18410617|ref|NP_565086.1|/0/uncharacterized protein [Arabidopsis thaliana]
AT4G27170	688	5039.27	17252.1	1619.05	6284.48	1.95665	Up	0	0	cdna:known chromosome:TAIR10:4:13613596:13614283:1 gene:AT4G27170 transcript:AT4G27170.1 description:"2S seed storage protein 4"	gi|15237014|ref|NP_194447.1|/9.04077e-86/seed storage albumin 4 [Arabidopsis thaliana]
AT2G28740	508	5	17	2.22	8.55	1.94536	Up	0.00433596	0.0440964	cdna:known chromosome:TAIR10:2:12329488:12329995:-1 gene:AT2G28740 transcript:AT2G28740.1 description:"Histone H4"	gi|460411951|ref|XP_004251367.1|/1.04774e-39/PREDICTED: uncharacterized protein LOC101264401 [Solanum lycopersicum]
AT5G17700	2116	14	47	1.41	5.37	1.92923	Up	1.7503e-06	5.57429e-05	cdna:known chromosome:TAIR10:5:5830581:5833901:-1 gene:AT5G17700 transcript:AT5G17700.1 description:"MATE efflux family protein"	gi|22326870|ref|NP_197272.2|/0/MATE efflux family protein [Arabidopsis thaliana]
AT2G31141	673	90.97	300.8	29.92	112.15	1.90625	Up	8.62586e-34	2.21425e-31	cdna:known chromosome:TAIR10:2:13271726:13272534:-1 gene:AT2G31141 transcript:AT2G31141.2 description:"unknown protein\x3b Has 30201 Blast hits to 17322 proteins in 780 species\x3a Archae - 12\x3b Bacteria - 1396\x3b Metazoa - 17338\x3b Fungi - 3422\x3b Plants - 5037\x3b Viruses - 0\x3b Other Eukaryotes - 2996 (source\x3a NCBI BLink)."	gi|334184611|ref|NP_001189648.1|/5.73936e-69/uncharacterized protein [Arabidopsis thaliana]
AT1G49700	834	63	207.99	16.54	61.9	1.90398	Up	1.77191e-23	3.19936e-21	cdna:known chromosome:TAIR10:1:18388792:18390496:-1 gene:AT1G49700 transcript:AT1G49700.2 description:"Plant protein 1589 of unknown function"	gi|334183187|ref|NP_001154413.2|/4.12138e-164/uncharacterized protein [Arabidopsis thaliana]
AT4G30270	1207	10	33	1.79	6.69	1.90205	Up	7.57304e-05	0.00156046	cdna:known chromosome:TAIR10:4:14819192:14820592:-1 gene:AT4G30270 transcript:AT4G30270.1 description:"Xyloglucan endotransglucosylase/hydrolase protein 24"	gi|15234678|ref|NP_194756.1|/6.36122e-160/xyloglucan endotransglucosylase/hydrolase protein 24 [Arabidopsis thaliana]
AT3G29260	812	24	77	6.48	23.57	1.86289	Up	2.02176e-09	1.03052e-07	cdna:known chromosome:TAIR10:3:11215952:11216866:-1 gene:AT3G29260 transcript:AT3G29260.1 description:"Short-chain dehydrogenase reductase 5"	gi|15228656|ref|NP_189571.1|/2.46839e-134/short-chain dehydrogenase reductase 5 [Arabidopsis thaliana]
AT5G31770	537	10	31.84	4.18	15.1	1.85297	Up	0.00020828	0.00364935	cdna:pseudogene chromosome:TAIR10:5:11701226:11701762:1 gene:AT5G31770 transcript:AT5G31770.1 description:"transposable element gene"	gi|2129618|pir||S66306/3.40681e-53/hypothetical protein 1 - Arabidopsis thaliana retrotransposon Athila
AT3G16090	2120	10	29	1.01	3.31	1.71248	Up	0.0005579	0.00856385	cdna:known chromosome:TAIR10:3:5456144:5458966:1 gene:AT3G16090 transcript:AT3G16090.1 description:"ERAD-associated E3 ubiquitin-protein ligase HRD1A"	gi|15233281|ref|NP_188230.1|/0/HRD1-like protein [Arabidopsis thaliana]
AT4G27520	1364	7	20	1.1	3.58	1.70246	Up	0.0047125	0.0468305	cdna:known chromosome:TAIR10:4:13750440:13751905:-1 gene:AT4G27520 transcript:AT4G27520.1 description:"Early nodulin-like protein 2"	gi|15234164|ref|NP_194482.1|/4.81196e-66/early nodulin-like protein 2 [Arabidopsis thaliana]
AT3G15940	2541.13	9	26	0.76	2.47	1.70044	Up	0.00112962	0.0152038	cdna:known chromosome:TAIR10:3:5393513:5396903:-1 gene:AT3G15940 transcript:AT3G15940.2 description:"UDP-Glycosyltransferase superfamily protein"	gi|15233237|ref|NP_188215.1|/0/UDP-glycosyltransferase-like protein [Arabidopsis thaliana]
AT4G39670	829	7	20	1.85	5.99	1.69503	Up	0.0047125	0.0468086	cdna:known chromosome:TAIR10:4:18410172:18411000:1 gene:AT4G39670 transcript:AT4G39670.1 description:"ACD11 homolog protein"	gi|30692434|ref|NP_195677.2|/2.19188e-109/glycolipid transfer protein [Arabidopsis thaliana]
AT3G12120	1479.97	150	394	20.8	64.81	1.63963	Up	1.32107e-33	3.35081e-31	cdna:known chromosome:TAIR10:3:3860445:3862880:-1 gene:AT3G12120 transcript:AT3G12120.2 description:"Omega-6 fatty acid desaturase, endoplasmic reticulum"	gi|15229956|ref|NP_187819.1|/0/omega-6 fatty acid desaturase [Arabidopsis thaliana]
AT4G20260	1043	10	27	2.05	6.37	1.63567	Up	0.00145133	0.0186165	cdna:known chromosome:TAIR10:4:10940746:10943495:1 gene:AT4G20260 transcript:AT4G20260.6 description:"Plasma membrane-associated cation-binding protein 1"	gi|15235363|ref|NP_193759.1|/3.93565e-60/plasma-membrane associated cation-binding protein 1 [Arabidopsis thaliana]
AT1G57990	1416	15	41	2.28	7.06	1.63063	Up	7.14966e-05	0.00148615	cdna:known chromosome:TAIR10:1:21441505:21442920:-1 gene:AT1G57990 transcript:AT1G57990.1 description:"Probable purine permease 18"	gi|15217805|ref|NP_176100.1|/0/purine permease 18 [Arabidopsis thaliana]
AT3G22370	1488	14	37	2.02	6.05	1.58258	Up	0.000226072	0.00390965	cdna:known chromosome:TAIR10:3:7906791:7908740:1 gene:AT3G22370 transcript:AT3G22370.1 description:"Ubiquinol oxidase 1a, mitochondrial"	gi|15228734|ref|NP_188876.1|/0/alternative oxidase 1A [Arabidopsis thaliana]
AT5G46780	917	11	26	2.35	7.01	1.57675	Up	0.00442782	0.0448593	cdna:known chromosome:TAIR10:5:18978977:18980056:1 gene:AT5G46780 transcript:AT5G46780.2 description:"VQ motif-containing protein"	gi|15237506|ref|NP_199490.1|/1.61953e-86/VQ motif-containing protein [Arabidopsis thaliana]
AT1G10522	980	63.47	166.75	14.08	41.95	1.57502	Up	4.17438e-15	4.21513e-13	cdna:known chromosome:TAIR10:1:3469580:3471483:1 gene:AT1G10522 transcript:AT1G10522.2 description:"unknown protein\x3b FUNCTIONS IN\x3a molecular_function unknown\x3b INVOLVED IN\x3a biological_process unknown\x3b LOCATED IN\x3a chloroplast\x3b EXPRESSED IN\x3a 23 plant structures\x3b EXPRESSED DURING\x3a 13 growth stages\x3b Has 24 Blast hits to 24 proteins in 8 species\x3a Archae /.../Bacteria…	gi|18391169|ref|NP_563872.1|/1.57901e-99/protein PRIN2 [Arabidopsis thaliana]
AT3G19615	438	12	31	6.25	18.32	1.55149	Up	0.000903486	0.0126559	cdna:known chromosome:TAIR10:3:6814966:6815403:-1 gene:AT3G19615 transcript:AT3G19615.1 description:"unknown protein\x3b FUNCTIONS IN\x3a molecular_function unknown\x3b INVOLVED IN\x3a biological_process unknown\x3b LOCATED IN\x3a cellular_component unknown\x3b Has 10 Blast hits to 10 proteins in 5 species\x3a Archae - 0\x3b Bacteria - 0\x3b Metazoa - 0\x3b Fungi - 0\x3b Plants - 10\x3b /.../es -…	gi|9294427|dbj|BAB02547.1|/2.40505e-41/beta-1,4-xylosidase [Arabidopsis thaliana]
AT1G19020	525	33	85	14.14	41.28	1.54566	Up	3.3737e-08	1.44337e-06	cdna:known chromosome:TAIR10:1:6568073:6568597:1 gene:AT1G19020 transcript:AT1G19020.1 description:"unknown protein\x3b BEST Arabidopsis thaliana protein match is\x3a unknown protein (TAIR\x3aAT3G48180.1)\x3b Has 88 Blast hits to 88 proteins in 15 species\x3a Archae - 0\x3b Bacteria - 0\x3b Metazoa - 0\x3b Fungi - 0\x3b Plants - 88\x3b Viruses - 0\x3b Other Eukaryotes - 0 (source /.../ BLink)."	gi|51970816|dbj|BAD44100.1|/8.3116e-33/unknown protein [Arabidopsis thaliana]
AT1G02920	925	33.93	86.19	7.99	23.03	1.52725	Up	2.16922e-08	9.60861e-07	cdna:known chromosome:TAIR10:1:658657:659771:-1 gene:AT1G02920 transcript:AT1G02920.1 description:"Glutathione S-transferase F7"	gi|15218639|ref|NP_171791.1|/3.76879e-108/glutathione S-transferase F7 [Arabidopsis thaliana]
AT2G15960	380	18	44	10.96	30.38	1.47087	Up	0.00013656	0.00256121	cdna:known chromosome:TAIR10:2:6947309:6947688:1 gene:AT2G15960 transcript:AT2G15960.1 description:"unknown protein\x3b Has 14 Blast hits to 14 proteins in 5 species\x3a Archae - 0\x3b Bacteria - 0\x3b Metazoa - 0\x3b Fungi - 0\x3b Plants - 14\x3b Viruses - 0\x3b Other Eukaryotes - 0 (source\x3a NCBI BLink)."	gi|18397979|ref|NP_565384.1|/4.69885e-37/uncharacterized protein [Arabidopsis thaliana]
AT4G21960	1582	104	253	14.09	38.87	1.46399	Up	4.86682e-20	7.25122e-18	cdna:known chromosome:TAIR10:4:11646174:11648462:-1 gene:AT4G21960 transcript:AT4G21960.1 description:"Peroxidase 42"	gi|2894574|emb|CAA17163.1|/0/peroxidase prxr1 [Arabidopsis thaliana]
AT3G11820	1485.63	42	103	6.13	16.88	1.46136	Up	4.27134e-09	2.12133e-07	cdna:known chromosome:TAIR10:3:3729305:3731149:-1 gene:AT3G11820 transcript:AT3G11820.2 description:"Syntaxin-121"	gi|15229865|ref|NP_187788.1|/3.18146e-154/syntaxin-121 [Arabidopsis thaliana]
AT2G01180	1560.66	34	80	4.53	12.46	1.45972	Up	5.34952e-07	1.90916e-05	cdna:known chromosome:TAIR10:2:106901:108611:-1 gene:AT2G01180 transcript:AT2G01180.2 description:"Lipid phosphate phosphatase 1"	gi|18379166|ref|NP_565255.1|/1.17743e-176/lipid phosphate phosphatase 1 [Arabidopsis thaliana]
AT1G80840	1195	33	80	5.96	16.39	1.45943	Up	2.92942e-07	1.08736e-05	cdna:known chromosome:TAIR10:1:30383691:30385499:1 gene:AT1G80840 transcript:AT1G80840.1 description:"Probable WRKY transcription factor 40"	gi|20978791|sp|Q9SAH7.1|WRK40_ARATH/1.94109e-161/RecName: Full=Probable WRKY transcription factor 40; AltName: Full=WRKY DNA-binding protein 40 [Arabidopsis thaliana]
AT1G66050	2050	11.75	27.71	1.22	3.27	1.42241	Up	0.0028463	0.0316015	cdna:known chromosome:TAIR10:1:24589487:24592747:1 gene:AT1G66050 transcript:AT1G66050.1 description:"E3 ubiquitin-protein ligase ORTHRUS 5"	gi|42562989|ref|NP_176779.2|/0/E3 ubiquitin-protein ligase ORTHRUS 5 [Arabidopsis thaliana]
AT1G24150	2261	31	73	2.92	7.79	1.41565	Up	1.66583e-06	5.33718e-05	cdna:known chromosome:TAIR10:1:8549518:8551993:1 gene:AT1G24150 transcript:AT1G24150.1 description:"formin homologue 4"	gi|15221680|ref|NP_173825.1|/0/formin-like protein 4 [Arabidopsis thaliana]
AT2G28470	3014.14	19	45	1.35	3.59	1.41102	Up	0.000164567	0.00298405	cdna:known chromosome:TAIR10:2:12168915:12173679:-1 gene:AT2G28470 transcript:AT2G28470.2 description:"Beta-galactosidase 8"	gi|30683905|ref|NP_850121.1|/0/beta-galactosidase 8 [Arabidopsis thaliana]
AT2G31945	546	12	28	4.93	13.04	1.40328	Up	0.00342672	0.036855	cdna:known chromosome:TAIR10:2:13581581:13582126:1 gene:AT2G31945 transcript:AT2G31945.1 description:"unknown protein\x3b FUNCTIONS IN\x3a molecular_function unknown\x3b INVOLVED IN\x3a biological_process unknown\x3b LOCATED IN\x3a endomembrane system\x3b EXPRESSED IN\x3a 8 plant structures\x3b EXPRESSED DURING\x3a 4 anthesis, petal differentiation and expansion stage\x3b BEST Arab /.../s thalian…	gi|18402825|ref|NP_565732.1|/5.47207e-30/uncharacterized protein [Arabidopsis thaliana]
AT5G64780	841	16	37	4.16	10.92	1.39232	Up	0.000810316	0.0116495	cdna:known chromosome:TAIR10:5:25900559:25902127:-1 gene:AT5G64780 transcript:AT5G64780.1 description:"Uncharacterised conserved protein UCP009193"	gi|15238255|ref|NP_201283.1|/1.3684e-98/uncharacterized protein [Arabidopsis thaliana]
AT5G07190	864	175	403	44.27	115.6	1.38474	Up	1.29964e-28	2.88439e-26	cdna:known chromosome:TAIR10:5:2237507:2238671:1 gene:AT5G07190 transcript:AT5G07190.2 description:"seed gene 3"	gi|3335171|gb|AAC27073.1|/1.5332e-76/embryo-specific protein 3 [Arabidopsis thaliana]
AT4G11280	1753	14	32	1.71	4.43	1.37331	Up	0.00205388	0.0245429	cdna:known chromosome:TAIR10:4:6864097:6866116:1 gene:AT4G11280 transcript:AT4G11280.1 description:"1-aminocyclopropane-1-carboxylate synthase 6"	gi|15237126|ref|NP_192867.1|/0/1-aminocyclopropane-1-carboxylate synthase 6 [Arabidopsis thaliana]
AT3G04010	1733	53	118	6.54	16.51	1.33598	Up	5.49622e-09	2.68584e-07	cdna:known chromosome:TAIR10:3:1036841:1039482:-1 gene:AT3G04010 transcript:AT3G04010.1 description:"O-Glycosyl hydrolases family 17 protein"	gi|42563478|ref|NP_187051.3|/0/O-glycosyl hydrolases family 17 protein [Arabidopsis thaliana]
AT5G50770	1168	24	53	4.44	11.12	1.32453	Up	0.000108795	0.00209394	cdna:known chromosome:TAIR10:5:20646680:20648725:-1 gene:AT5G50770 transcript:AT5G50770.1 description:"11-beta-hydroxysteroid dehydrogenase-like 6"	gi|15241261|ref|NP_199890.1|/0/hydroxysteroid dehydrogenase 6 [Arabidopsis thaliana]
AT1G69910	2153	14	31	1.39	3.48	1.324	Up	0.00312316	0.0342118	cdna:known chromosome:TAIR10:1:26330114:26332266:1 gene:AT1G69910 transcript:AT1G69910.1 description:"Protein kinase superfamily protein"	gi|42563092|ref|NP_177149.2|/0/Protein kinase superfamily protein [Arabidopsis thaliana]
AT3G61450	1038.18	11	26	2.47	6.16	1.31842	Up	0.00442782	0.044838	cdna:known chromosome:TAIR10:3:22738353:22740096:1 gene:AT3G61450 transcript:AT3G61450.2 description:"Syntaxin-73"	gi|11282346|pir||T47937/9.38775e-146/hypothetical protein F2A19.50 - Arabidopsis thaliana
AT3G14172	4376.51	19	40	0.89	2.19	1.29905	Up	0.0012825	0.0168258	cdna:known chromosome:TAIR10:3:4698796:4705629:-1 gene:AT3G14172 transcript:AT3G14172.2 description:"FUNCTIONS IN\x3a molecular_function unknown\x3b INVOLVED IN\x3a biological_process unknown\x3b LOCATED IN\x3a cellular_component unknown\x3b BEST Arabidopsis thaliana protein match is\x3a COP1-interacting protein-related (TAIR\x3aAT1G72410.1)\x3b Has 30201 Blast hits to 17322 /.../ins in 780 speci…	gi|334185342|ref|NP_001189890.1|/0/uncharacterized protein [Arabidopsis thaliana]
AT2G32150	1114	43	93	8.36	20.49	1.29335	Up	4.47476e-07	1.62695e-05	cdna:known chromosome:TAIR10:2:13659006:13660764:1 gene:AT2G32150 transcript:AT2G32150.1 description:"Haloacid dehalogenase-like hydrolase (HAD) superfamily protein"	gi|18402886|ref|NP_565738.1|/1.03004e-137/haloacid dehalogenase-like hydrolase domain-containing protein [Arabidopsis thaliana]
AT5G11070	779	14	30	3.95	9.59	1.27968	Up	0.00471034	0.0468308	cdna:known chromosome:TAIR10:5:3516217:3516995:-1 gene:AT5G11070 transcript:AT5G11070.1 description:"unknown protein\x3b Has 1807 Blast hits to 1807 proteins in 277 species\x3a Archae - 0\x3b Bacteria - 0\x3b Metazoa - 736\x3b Fungi - 347\x3b Plants - 385\x3b Viruses - 0\x3b Other Eukaryotes - 339 (source\x3a NCBI BLink)."	gi|15238944|ref|NP_196668.1|/6.15302e-87/uncharacterized protein [Arabidopsis thaliana]
AT3G07650	1880.27	29	63	3.35	8.11	1.27554	Up	3.12098e-05	0.000725143	cdna:known chromosome:TAIR10:3:2441657:2444418:1 gene:AT3G07650 transcript:AT3G07650.4 description:"Zinc finger protein CONSTANS-LIKE 9"	gi|15231491|ref|NP_187422.1|/0/zinc finger protein CONSTANS-LIKE 9 [Arabidopsis thaliana]
AT1G15405	292	105.03	224.2	85.94	208	1.27518	Up	8.94058e-15	8.73798e-13	cdna:known chromosome:TAIR10:1:5297875:5298166:-1 gene:AT1G15405 transcript:AT1G15405.1 description:"other RNA"	gi|565496734|ref|XP_006306006.1|/8.26835e-10/hypothetical protein CARUB_v10011286mg [Capsella rubella]
AT4G30730	315	16.92	35.35	12.7	30.09	1.24446	Up	0.00186189	0.0226942	cdna:known chromosome:TAIR10:4:14976418:14976732:-1 gene:AT4G30730 transcript:AT4G30730.1 description:"unknown protein\x3b BEST Arabidopsis thaliana protein match is\x3a unknown protein (TAIR\x3aAT4G30750.1)\x3b Has 10 Blast hits to 10 proteins in 2 species\x3a Archae - 0\x3b Bacteria - 0\x3b Metazoa - 0\x3b Fungi - 0\x3b Plants - 10\x3b Viruses - 0\x3b Other Eukaryotes - 0 (source\x3a /.../BLink…	gi|15234838|ref|NP_194802.1|/6.97606e-57/uncharacterized protein [Arabidopsis thaliana]
AT5G16560	2046	21	42	2.19	4.96	1.17941	Up	0.00165498	0.0207417	cdna:known chromosome:TAIR10:5:5406863:5411424:-1 gene:AT5G16560 transcript:AT5G16560.1 description:"Transcription repressor KAN1"	gi|18418011|ref|NP_568334.1|/0/transcription repressor KAN1 [Arabidopsis thaliana]
AT4G27150	735	10632.8	21169.6	3186.48	7192.99	1.17463	Up	0	0	cdna:known chromosome:TAIR10:4:13609341:13610075:1 gene:AT4G27150 transcript:AT4G27150.1 description:"2S seed storage protein 2"	gi|227202768|dbj|BAH56857.1|/1.39537e-70/AT4G27150 [Arabidopsis thaliana]
AT5G41100	2189.6	35	68	3.33	7.5	1.17137	Up	9.68652e-05	0.00191271	cdna:known chromosome:TAIR10:5:16447222:16450881:1 gene:AT5G41100 transcript:AT5G41100.2 description:"FUNCTIONS IN\x3a molecular_function unknown\x3b INVOLVED IN\x3a biological_process unknown\x3b LOCATED IN\x3a plasma membrane\x3b EXPRESSED IN\x3a 23 plant structures\x3b EXPRESSED DURING\x3a 13 growth stages\x3b BEST Arabidopsis thaliana protein match is\x3a hydroxyproline-rich gl /.../tein fami…	gi|30693740|ref|NP_851112.1|/0/uncharacterized protein [Arabidopsis thaliana]
AT4G35985	1347	263	502	42.02	90.94	1.11384	Up	1.7634e-25	3.54443e-23	cdna:known chromosome:TAIR10:4:17032268:17033862:-1 gene:AT4G35985 transcript:AT4G35985.1 description:"Senescence/dehydration-associated protein-related"	gi|18419759|ref|NP_567995.1|/0/senescence/dehydration-associated protein [Arabidopsis thaliana]
AT1G71940	1351	27	51	4.3	9.21	1.09886	Up	0.00105799	0.0143852	cdna:known chromosome:TAIR10:1:27078524:27080248:1 gene:AT1G71940 transcript:AT1G71940.2 description:"SNARE associated Golgi protein family"	gi|334183847|ref|NP_001185376.1|/1.20206e-149/SNARE associated Golgi protein family [Arabidopsis thaliana]
AT5G13700	1631	72	136	9.46	20.25	1.09801	Up	8.174e-08	3.31094e-06	cdna:known chromosome:TAIR10:5:4420069:4423033:-1 gene:AT5G13700 transcript:AT5G13700.1 description:"Polyamine oxidase 1"	gi|15240690|ref|NP_196874.1|/0/polyamine oxidase 1 [Arabidopsis thaliana]
AT2G47730	1734	261	492	32.2	68.82	1.09577	Up	2.15404e-24	4.17218e-22	cdna:known chromosome:TAIR10:2:19556326:19559463:1 gene:AT2G47730 transcript:AT2G47730.1 description:"Glutathione S-transferase F8, chloroplastic"	gi|30690772|ref|NP_850479.1|/8.7136e-127/glutathione S-transferase phi 8 [Arabidopsis thaliana]
AT3G26790	1380	25	47	3.9	8.31	1.09137	Up	0.00176858	0.0218569	cdna:known chromosome:TAIR10:3:9853828:9855989:-1 gene:AT3G26790 transcript:AT3G26790.1 description:"B3 domain-containing transcription factor FUS3"	gi|18405094|ref|NP_566799.1|/4.64612e-125/B3 domain-containing transcription factor FUS3 [Arabidopsis thaliana]
AT1G24100	1572	30	56	4.09	8.66	1.08227	Up	0.000700214	0.0103459	cdna:known chromosome:TAIR10:1:8525435:8527087:-1 gene:AT1G24100 transcript:AT1G24100.1 description:"UDP-glycosyltransferase 74B1"	gi|15221668|ref|NP_173820.1|/0/UDP-glucosyl transferase 74B1 [Arabidopsis thaliana]
AT3G61680	2374	22	41	1.97	4.16	1.07839	Up	0.0038441	0.0404656	cdna:known chromosome:TAIR10:3:22823481:22826992:1 gene:AT3G61680 transcript:AT3G61680.1 description:"alpha/beta-Hydrolases superfamily protein"	gi|42566124|ref|NP_191727.2|/0/lipase class 3 family protein [Arabidopsis thaliana]
AT1G63840	1111	39	72	7.6	15.91	1.06586	Up	0.000144311	0.00268297	cdna:known chromosome:TAIR10:1:23689697:23690807:-1 gene:AT1G63840 transcript:AT1G63840.1 description:"RING/U-box superfamily protein"	gi|15222553|ref|NP_176569.1|/9.77599e-88/RING/U-box domain-containing protein [Arabidopsis thaliana]
AT3G25250	1504	25	46	3.57	7.44	1.05938	Up	0.00251806	0.0286591	cdna:known chromosome:TAIR10:3:9195503:9197124:1 gene:AT3G25250 transcript:AT3G25250.1 description:"Serine/threonine-protein kinase OXI1"	gi|15230825|ref|NP_189162.1|/0/AGC (cAMP-dependent, cGMP-dependent and protein kinase C) kinase family protein [Arabidopsis thaliana]
AT3G49160	2445	96	175	8.35	17.25	1.04675	Up	4.8248e-09	2.37956e-07	cdna:known chromosome:TAIR10:3:18221994:18224885:-1 gene:AT3G49160 transcript:AT3G49160.1 description:"Plastidial pyruvate kinase 4, chloroplastic"	gi|15229099|ref|NP_190485.1|/0/pyruvate kinase-like protein [Arabidopsis thaliana]
AT3G54810	1620	94	171	12.43	25.64	1.04457	Up	7.82906e-09	3.72335e-07	cdna:known chromosome:TAIR10:3:20296232:20298691:1 gene:AT3G54810 transcript:AT3G54810.2 description:"GATA transcription factor 8"	gi|15233101|ref|NP_191041.1|/5.9322e-130/GATA transcription factor 8 [Arabidopsis thaliana]
AT4G34131	1762	41.79	74.38	5.07	10.24	1.01416	Up	0.000172294	0.00310305	cdna:known chromosome:TAIR10:4:16343057:16344818:-1 gene:AT4G34131 transcript:AT4G34131.1 description:"UDP-glycosyltransferase 73B3"	gi|18418378|ref|NP_567953.1|/0/UDP-glucosyl transferase 73B3 [Arabidopsis thaliana]
AT2G29940	4449	54	96	2.56	5.17	1.01402	Up	2.5888e-05	0.000616279	cdna:known chromosome:TAIR10:2:12760139:12766623:1 gene:AT2G29940 transcript:AT2G29940.1 description:"ABC transporter G family member 31"	gi|42569461|ref|NP_180555.2|/0/ABC transporter G family member 31 [Arabidopsis thaliana]
AT3G25495	6444	97.5	172.63	3.19	6.4	1.00452	Up	1.91299e-08	8.56265e-07	cdna:pseudogene chromosome:TAIR10:3:9244325:9250768:1 gene:AT3G25495 transcript:AT3G25495.1 description:"pseudogene of leucine-rich repeat protein"	gi|565452770|ref|XP_006286349.1|/5.67201e-59/hypothetical protein CARUB_v10000030mg [Capsella rubella]
AT3G47640	1074	200	351	40.36	80.31	0.992653	Up	2.11162e-15	2.16299e-13	cdna:known chromosome:TAIR10:3:17567126:17569385:1 gene:AT3G47640 transcript:AT3G47640.3 description:"Transcription factor bHLH47"	gi|15228207|ref|NP_190348.1|/1.62679e-124/bHLH transcription factor POPEYE [Arabidopsis thaliana]
AT1G13740	1591	78	136	10.51	20.77	0.982739	Up	9.81842e-07	3.30999e-05	cdna:known chromosome:TAIR10:1:4713674:4715407:1 gene:AT1G13740 transcript:AT1G13740.1 description:"Ninja-family protein AFP2"	gi|18394031|ref|NP_563933.1|/2.3279e-171/ABI five binding protein 2 [Arabidopsis thaliana]
AT2G38470	1902	159	277	17.85	35.26	0.982108	Up	2.85204e-12	2.09536e-10	cdna:known chromosome:TAIR10:2:16108361:16110766:1 gene:AT2G38470 transcript:AT2G38470.1 description:"Probable WRKY transcription factor 33"	gi|148887455|sp|Q8S8P5.2|WRK33_ARATH/0/RecName: Full=Probable WRKY transcription factor 33; AltName: Full=WRKY DNA-binding protein 33 [Arabidopsis thaliana]
AT5G44410	1757	42	73	5.11	10.07	0.978668	Up	0.000360052	0.00583366	cdna:known chromosome:TAIR10:5:17891222:17892978:-1 gene:AT5G44410 transcript:AT5G44410.1 description:"FAD-binding Berberine family protein"	gi|15241495|ref|NP_199254.1|/0/FAD-binding Berberine family protein [Arabidopsis thaliana]
AT3G53490	921	38	66	8.99	17.71	0.978171	Up	0.000703184	0.0103682	cdna:known chromosome:TAIR10:3:19832472:19834073:1 gene:AT3G53490 transcript:AT3G53490.1 description:"unknown protein\x3b FUNCTIONS IN\x3a molecular_function unknown\x3b INVOLVED IN\x3a biological_process unknown\x3b LOCATED IN\x3a endomembrane system\x3b BEST Arabidopsis thaliana protein match is\x3a unknown protein (TAIR\x3aAT5G02720.1)\x3b Has 70 Blast hits to 70 proteins in /.../cies\x3a Arch…	gi|15231823|ref|NP_190917.1|/1.29313e-108/uncharacterized protein [Arabidopsis thaliana]
AT1G58848	3957.5	67.16	116.26	3.58	7.04	0.975616	Up	7.43614e-06	0.000202602	cdna:known chromosome:TAIR10:1:21791783:21796450:1 gene:AT1G58848 transcript:AT1G58848.2 description:"Probable disease resistance protein RDL6"	gi|387942480|sp|P0DI17.1|DRL11_ARATH/0/RecName: Full=Probable disease resistance protein RF9
AT3G46590	2278	34	59	3.18	6.25	0.974829	Up	0.00137962	0.0178471	cdna:known chromosome:TAIR10:3:17152775:17156166:1 gene:AT3G46590 transcript:AT3G46590.3 description:"Telomere repeat-binding protein 2"	gi|79314485|ref|NP_001030821.1|/0/telomere repeat-binding protein 2 [Arabidopsis thaliana]
AT5G18220	1467	59	101	8.64	16.76	0.955919	Up	3.7667e-05	0.000858324	cdna:known chromosome:TAIR10:5:6018914:6020453:-1 gene:AT5G18220 transcript:AT5G18220.1 description:"O-Glycosyl hydrolases family 17 protein"	gi|15238768|ref|NP_197323.1|/0/O-Glycosyl hydrolases family 17 protein [Arabidopsis thaliana]
AT5G13200	1106	200.71	335.87	39.29	74.55	0.924046	Up	2.6911e-13	2.25735e-11	cdna:known chromosome:TAIR10:5:4207004:4208289:1 gene:AT5G13200 transcript:AT5G13200.1 description:"GEM-like protein 5"	gi|15240044|ref|NP_196824.1|/6.62848e-161/GRAM domain family protein [Arabidopsis thaliana]
AT5G09800	1402	97	162	14.88	28.17	0.920785	Up	4.19574e-07	1.53599e-05	cdna:known chromosome:TAIR10:5:3043012:3044413:-1 gene:AT5G09800 transcript:AT5G09800.1 description:"U-box domain-containing protein 28"	gi|15242515|ref|NP_196542.1|/0/ARM repeat superfamily protein [Arabidopsis thaliana]
AT1G17170	855	62	103	15.86	29.87	0.913304	Up	6.24018e-05	0.00132424	cdna:known chromosome:TAIR10:1:5869846:5870840:1 gene:AT1G17170 transcript:AT1G17170.1 description:"Glutathione S-transferase U24"	gi|15220040|ref|NP_173160.1|/9.5571e-124/glutathione S-transferase TAU 24 [Arabidopsis thaliana]
AT5G07010	1429	194.01	321	29.17	54.73	0.907846	Up	1.93414e-12	1.44087e-10	cdna:known chromosome:TAIR10:5:2174678:2176106:-1 gene:AT5G07010 transcript:AT5G07010.1 description:"Cytosolic sulfotransferase 15"	gi|18415376|ref|NP_568177.1|/0/sulfotransferase 2A [Arabidopsis thaliana]
AT1G70620	3126.5	105	171	7.03	13.14	0.902369	Up	5.03706e-07	1.81283e-05	cdna:known chromosome:TAIR10:1:26626555:26631073:1 gene:AT1G70620 transcript:AT1G70620.3 description:"cyclin-related"	gi|334183812|ref|NP_001185363.1|/0/cyclin-related protein [Arabidopsis thaliana]
AT4G00230	2427	42	69	3.68	6.85	0.896398	Up	0.00125994	0.0166219	cdna:known chromosome:TAIR10:4:93923:97454:1 gene:AT4G00230 transcript:AT4G00230.1 description:"Subtilisin-like protease SBT4.14"	gi|18411254|ref|NP_567155.1|/0/xylem serine proteinase 1 [Arabidopsis thaliana]
AT1G67500	5805	36	59	1.31	2.43	0.89139	Up	0.00296932	0.0327794	cdna:known chromosome:TAIR10:1:25287707:25296937:-1 gene:AT1G67500 transcript:AT1G67500.2 description:"DNA polymerase zeta catalytic subunit"	gi|334183720|ref|NP_001185344.1|/0/DNA polymerase zeta subunit [Arabidopsis thaliana]
AT2G47520	684	195	319	63.04	116.92	0.891182	Up	4.86672e-12	3.49126e-10	cdna:known chromosome:TAIR10:2:19502802:19503569:-1 gene:AT2G47520 transcript:AT2G47520.1 description:"Ethylene-responsive transcription factor ERF071"	gi|15226619|ref|NP_182274.1|/1.99934e-77/ethylene-responsive transcription factor ERF071 [Arabidopsis thaliana]
AT3G05360	2554	57	93	4.74	8.77	0.88769	Up	0.000205932	0.00361714	cdna:known chromosome:TAIR10:3:1530735:1533288:-1 gene:AT3G05360 transcript:AT3G05360.1 description:"receptor like protein 30"	gi|15229973|ref|NP_187187.1|/0/receptor like protein 30 [Arabidopsis thaliana]
AT1G20030	1522.63	47	74	6.39	11.82	0.887342	Up	0.00165951	0.0207741	cdna:known chromosome:TAIR10:1:6945425:6947344:1 gene:AT1G20030 transcript:AT1G20030.2 description:"Pathogenesis-related thaumatin superfamily protein"	gi|42571559|ref|NP_973870.1|/6.42798e-167/pathogenesis-related thaumatin-like protein [Arabidopsis thaliana]
AT4G01250	1219	43	70	7.61	14.05	0.884602	Up	0.00133691	0.017379	cdna:known chromosome:TAIR10:4:522604:524216:-1 gene:AT4G01250 transcript:AT4G01250.1 description:"WRKY transcription factor 22"	gi|15234113|ref|NP_192034.1|/1.30664e-144/WRKY transcription factor 22 [Arabidopsis thaliana]
AT1G31810	4209	153	246	7.68	14	0.866249	Up	3.18596e-09	1.60473e-07	cdna:known chromosome:TAIR10:1:11399607:11406259:-1 gene:AT1G31810 transcript:AT1G31810.1 description:"Formin-like protein 14"	gi|302595094|gb|ADL59580.1|/0/type II formin [Arabidopsis thaliana]
AT4G36360	3187	140	225	9.31	16.96	0.865283	Up	1.51889e-08	6.92965e-07	cdna:known chromosome:TAIR10:4:17176342:17181261:-1 gene:AT4G36360 transcript:AT4G36360.2 description:"Beta-galactosidase 3"	gi|18419821|ref|NP_568001.1|/0/beta-galactosidase 3 [Arabidopsis thaliana]
AT3G62690	1354	43	69	6.83	12.43	0.863869	Up	0.00180091	0.0221409	cdna:known chromosome:TAIR10:3:23185348:23186701:-1 gene:AT3G62690 transcript:AT3G62690.1 description:"RING-H2 finger protein ATL5"	gi|15228830|ref|NP_191828.1|/6.80435e-105/RING-H2 finger protein ATL5 [Arabidopsis thaliana]
AT4G37370	1663	315	500	40.56	72.99	0.847641	Up	1.12359e-16	1.31534e-14	cdna:known chromosome:TAIR10:4:17569828:17571704:-1 gene:AT4G37370 transcript:AT4G37370.1 description:"cytochrome P450, family 81, subfamily D, polypeptide 8"	gi|15235536|ref|NP_195453.1|/0/cytochrome P450, family 81, subfamily D, polypeptide 8 [Arabidopsis thaliana]
AT2G07080	2589	40	63	3.28	5.86	0.837205	Up	0.00370448	0.039248	cdna:pseudogene chromosome:TAIR10:2:2936239:2938827:1 gene:AT2G07080 transcript:AT2G07080.1 description:"transposable element gene"	gi|3805758|gb|AAC69114.1|/0/putative gag-protease polyprotein [Arabidopsis thaliana]
AT1G79245	4780	471	741	20.8	37.1	0.834836	Up	2.20612e-23	3.85275e-21	cdna:known chromosome:TAIR10:1:29804735:29809514:-1 gene:AT1G79245 transcript:AT1G79245.1 description:"pseudogene of unknown protein"	gi|110742175|dbj|BAE99015.1|/6.28556e-54/hypothetical protein [Arabidopsis thaliana]
AT2G25520	1530	77	121	10.8	19.24	0.833077	Up	5.96486e-05	0.00127215	cdna:known chromosome:TAIR10:2:10860828:10862357:1 gene:AT2G25520 transcript:AT2G25520.1 description:"Probable sugar phosphate/phosphate translocator At2g25520"	gi|565477031|ref|XP_006296156.1|/0/hypothetical protein CARUB_v10025308mg, partial [Capsella rubella]
AT1G31470	1787	40.84	64.06	4.89	8.69	0.829522	Up	0.0027626	0.0309301	cdna:known chromosome:TAIR10:1:11262918:11264963:-1 gene:AT1G31470 transcript:AT1G31470.1 description:"Protein NUCLEAR FUSION DEFECTIVE 4"	gi|145336307|ref|NP_174432.2|/0/protein nuclear fusion defective 4 [Arabidopsis thaliana]
AT3G14067	2587	62	96	5.09	8.94	0.812609	Up	0.00047307	0.00746057	cdna:known chromosome:TAIR10:3:4658198:4660784:-1 gene:AT3G14067 transcript:AT3G14067.1 description:"Subtilase family protein"	gi|22331076|ref|NP_566473.2|/0/Subtilase family protein [Arabidopsis thaliana]
AT3G60590	1131.99	46	69	8.52	14.95	0.81122	Up	0.0048526	0.0479766	cdna:known chromosome:TAIR10:3:22398374:22399753:1 gene:AT3G60590 transcript:AT3G60590.4 description:"unknown protein\x3b BEST Arabidopsis thaliana protein match is\x3a unknown protein (TAIR\x3aAT1G48460.1)\x3b Has 35333 Blast hits to 34131 proteins in 2444 species\x3a Archae - 798\x3b Bacteria - 22429\x3b Metazoa - 974\x3b Fungi - 991\x3b Plants - 531\x3b Viruses - 0\x3b Other Euk /.../s - 9610 …	gi|42572745|ref|NP_974468.1|/6.26577e-165/uncharacterized protein [Arabidopsis thaliana]
AT4G37050	1541	44	68	6.12	10.73	0.810047	Up	0.00337598	0.0364011	cdna:known chromosome:TAIR10:4:17457135:17459770:-1 gene:AT4G37050 transcript:AT4G37050.1 description:"Patatin-like protein 3"	gi|145354603|ref|NP_195422.3|/0/PATATIN-like protein 4 [Arabidopsis thaliana]
AT2G33580	2239	205	315	19.49	33.96	0.801102	Up	3.71612e-10	2.0781e-08	cdna:known chromosome:TAIR10:2:14219623:14221861:-1 gene:AT2G33580 transcript:AT2G33580.1 description:"Protein LYK5"	gi|15226133|ref|NP_180916.1|/0/LysM-containing receptor-like kinase [Arabidopsis thaliana]
AT3G26910	2286.59	86	134	8.13	14.14	0.798455	Up	3.025e-05	0.000706696	cdna:known chromosome:TAIR10:3:9915128:9918743:-1 gene:AT3G26910 transcript:AT3G26910.2 description:"hydroxyproline-rich glycoprotein family protein"	gi|79313786|ref|NP_001030778.1|/0/hydroxyproline-rich glycoprotein family protein [Arabidopsis thaliana]
AT1G22410	1919	136	208	15.13	26.24	0.794356	Up	4.35292e-07	1.59079e-05	cdna:known chromosome:TAIR10:1:7912046:7915003:1 gene:AT1G22410 transcript:AT1G22410.1 description:"Class-II DAHP synthetase family protein"	gi|15219878|ref|NP_173657.1|/0/Class-II DAHP synthetase family protein [Arabidopsis thaliana]
AT1G25055	1550	321.76	490.43	44.52	76.94	0.78928	Up	1.02921e-14	1.0013e-12	cdna:known chromosome:TAIR10:1:8806607:8808156:1 gene:AT1G25055 transcript:AT1G25055.1 description:"F-box/kelch-repeat protein At1g25150"	gi|186478840|ref|NP_001117347.1|/0/F-box protein [Arabidopsis thaliana]
AT4G22530	1108	51	77	9.97	17.06	0.774952	Up	0.00263154	0.0297126	cdna:known chromosome:TAIR10:4:11859004:11860208:-1 gene:AT4G22530 transcript:AT4G22530.1 description:"S-adenosyl-L-methionine-dependent methyltransferases superfamily protein"	gi|15235684|ref|NP_193984.1|/6.19421e-151/S-adenosyl-L-methionine-dependent methyltransferase domain-containing protein [Arabidopsis thaliana]
AT4G28240	1056	71	106	14.58	24.68	0.759352	Up	0.00052625	0.00814254	cdna:known chromosome:TAIR10:4:13997292:13998347:-1 gene:AT4G28240 transcript:AT4G28240.1 description:"Wound-responsive family protein"	gi|15215820|gb|AAK91455.1|/1.47972e-29/AT4g28240/F26K10_120 [Arabidopsis thaliana]
AT1G70330	1623	65	97	8.58	14.52	0.758992	Up	0.000920596	0.0128281	cdna:known chromosome:TAIR10:1:26502909:26504619:1 gene:AT1G70330 transcript:AT1G70330.1 description:"Equilibrative nucleotide transporter 1"	gi|30698033|ref|NP_564987.2|/0/equilibrative nucleotide transporter 1 [Arabidopsis thaliana]
AT1G21400	1955	55	82	6	10.15	0.758445	Up	0.00235688	0.0273655	cdna:known chromosome:TAIR10:1:7493426:7496710:1 gene:AT1G21400 transcript:AT1G21400.1 description:"2-oxoisovalerate dehydrogenase subunit alpha 1, mitochondrial"	gi|15218984|ref|NP_173562.1|/0/thiamin diphosphate-binding fold protein [Arabidopsis thaliana]
AT1G62300	1990	298	444	31.95	53.97	0.756342	Up	1.44179e-12	1.0932e-10	cdna:known chromosome:TAIR10:1:23016683:23019279:-1 gene:AT1G62300 transcript:AT1G62300.1 description:"WRKY transcription factor 6"	gi|18407554|ref|NP_564792.1|/0/WRKY transcription factor 6 [Arabidopsis thaliana]
AT1G72060	461	127	189	62.6	105.62	0.754648	Up	4.06484e-06	0.000118638	cdna:known chromosome:TAIR10:1:27118447:27119011:1 gene:AT1G72060 transcript:AT1G72060.1 description:"serine-type endopeptidase inhibitors"	gi|15218342|ref|NP_177351.1|/1.32182e-34/serine-type endopeptidase inhibitor [Arabidopsis thaliana]
AT1G07473	924	123	183	29.02	48.95	0.754261	Up	5.83632e-06	0.000163617	cdna:known chromosome:TAIR10:1:2294566:2295489:-1 gene:AT1G07473 transcript:AT1G07473.1 description:"unknown protein\x3b BEST Arabidopsis thaliana protein match is\x3a unknown protein (TAIR\x3aAT1G07476.1)\x3b Has 22 Blast hits to 22 proteins in 6 species\x3a Archae - 0\x3b Bacteria - 0\x3b Metazoa - 0\x3b Fungi - 0\x3b Plants - 22\x3b Viruses - 0\x3b Other Eukaryotes - 0 (source\x3a /.../BLink)."	gi|22329394|ref|NP_683283.1|/2.03109e-53/uncharacterized protein [Arabidopsis thaliana]
AT4G31990	1779.17	72	103	8.39	14.03	0.741772	Up	0.00150461	0.0191158	cdna:known chromosome:TAIR10:4:15470751:15473825:-1 gene:AT4G31990 transcript:AT4G31990.4 description:"Aspartate aminotransferase, chloroplastic"	gi|15236129|ref|NP_194927.1|/0/aspartate aminotransferase [Arabidopsis thaliana]
AT4G03420	1756	123	180	14.98	24.86	0.730789	Up	1.23918e-05	0.000319636	cdna:known chromosome:TAIR10:4:1511839:1514030:1 gene:AT4G03420 transcript:AT4G03420.1 description:"Protein of unknown function (DUF789)"	gi|4206196|gb|AAD11584.1|/1.71239e-163/hypothetical protein [Arabidopsis thaliana]
AT5G07440	1543.05	269	388	36.96	61.15	0.726388	Up	3.8911e-10	2.17026e-08	cdna:known chromosome:TAIR10:5:2355962:2357977:1 gene:AT5G07440 transcript:AT5G07440.3 description:"Glutamate dehydrogenase 2"	gi|15240793|ref|NP_196361.1|/0/glutamate dehydrogenase 2 [Arabidopsis thaliana]
AT5G67350	1197	66	96	11.91	19.64	0.721622	Up	0.0015996	0.0201187	cdna:known chromosome:TAIR10:5:26868290:26869486:-1 gene:AT5G67350 transcript:AT5G67350.1 description:"unknown protein\x3b Has 1807 Blast hits to 1807 proteins in 277 species\x3a Archae - 0\x3b Bacteria - 0\x3b Metazoa - 736\x3b Fungi - 347\x3b Plants - 385\x3b Viruses - 0\x3b Other Eukaryotes - 339 (source\x3a NCBI BLink)."	gi|28393537|gb|AAO42189.1|/2.12361e-107/unknown protein [Arabidopsis thaliana]
AT1G63440	2988	64	93	4.54	7.48	0.720346	Up	0.00192991	0.0233231	cdna:known chromosome:TAIR10:1:23527655:23531109:1 gene:AT1G63440 transcript:AT1G63440.1 description:"Probable copper-transporting ATPase HMA5"	gi|12229670|sp|Q9SH30.2|HMA5_ARATH/0/RecName: Full=Probable copper-transporting ATPase HMA5; AltName: Full=Probable copper-transporting ATPase 3; AltName: Full=Protein HEAVY METAL ATPASE 5 [Arabidopsis thaliana]
AT3G02600	1340.95	111	162	17.96	29.48	0.714949	Up	3.68308e-05	0.000840168	cdna:known chromosome:TAIR10:3:551100:554671:1 gene:AT3G02600 transcript:AT3G02600.5 description:"Putative lipid phosphate phosphatase 3, chloroplastic"	gi|18396250|ref|NP_566177.1|/0/lipid phosphate phosphatase 3 [Arabidopsis thaliana]
AT4G29780	1997	313	452	33.44	54.74	0.711021	Up	1.29269e-11	8.66104e-10	cdna:known chromosome:TAIR10:4:14579704:14581700:1 gene:AT4G29780 transcript:AT4G29780.1 description:"unknown protein\x3b BEST Arabidopsis thaliana protein match is\x3a unknown protein (TAIR\x3aAT5G12010.1)\x3b Has 945 Blast hits to 944 proteins in 87 species\x3a Archae - 0\x3b Bacteria - 0\x3b Metazoa - 519\x3b Fungi - 43\x3b Plants - 365\x3b Viruses - 0\x3b Other Eukaryotes - 18 /.../e\x3a NCBI…	gi|30688449|ref|NP_567834.2|/0/uncharacterized protein [Arabidopsis thaliana]
AT5G59960	1611	59	85	7.85	12.82	0.707632	Up	0.0035092	0.0375903	cdna:known chromosome:TAIR10:5:24142014:24145333:-1 gene:AT5G59960 transcript:AT5G59960.1 description:"unknown protein\x3b FUNCTIONS IN\x3a molecular_function unknown\x3b INVOLVED IN\x3a biological_process unknown\x3b LOCATED IN\x3a nucleus\x3b EXPRESSED IN\x3a 24 plant structures\x3b EXPRESSED DURING\x3a 15 growth stages\x3b Has 30201 Blast hits to 17322 proteins in 780 species\x3a Ar /.../ 12\x…	gi|18424303|ref|NP_568917.1|/0/uncharacterized protein [Arabidopsis thaliana]
AT1G18020	1179	93.29	134.36	17.1	27.92	0.707303	Up	0.000244106	0.00415078	cdna:known chromosome:TAIR10:1:6202249:6203918:1 gene:AT1G18020 transcript:AT1G18020.1 description:"Putative 12-oxophytodienoate reductase-like protein 2A"	gi|9665076|gb|AAF97278.1|AC034106_21/0/Strong similarity to 12-oxophytodienoate reductase OPR2 from Arabidopsis thaliana gb|U92460 and is a member of the NADH:flavin oxidoreductase / NADH oxidase PF|00724 family. EST gb|AI993602 comes from this gene [Arabidopsis thaliana]
AT3G09440	2193.85	3547	5101	344.37	561.45	0.705198	Up	6.90326e-113	5.07175e-110	cdna:known chromosome:TAIR10:3:2903198:2905729:-1 gene:AT3G09440 transcript:AT3G09440.2 description:"Heat shock 70 kDa protein 3"	gi|15232682|ref|NP_187555.1|/0/heat shock protein 70-3 [Arabidopsis thaliana]
AT1G28280	1045.12	138.38	199.38	28.81	46.92	0.703633	Up	7.51856e-06	0.000204585	cdna:known chromosome:TAIR10:1:9886077:9887478:-1 gene:AT1G28280 transcript:AT1G28280.2 description:"VQ motif-containing protein 4"	gi|186478946|ref|NP_001117368.1|/7.61334e-124/VQ motif-containing protein [Arabidopsis thaliana]
AT1G56660	1821	273	390	32.04	51.89	0.695582	Up	6.99028e-10	3.7705e-08	cdna:known chromosome:TAIR10:1:21237888:21240558:1 gene:AT1G56660 transcript:AT1G56660.1 description:"unknown protein\x3b Has 665200 Blast hits to 205811 proteins in 4684 species\x3a Archae - 3320\x3b Bacteria - 107592\x3b Metazoa - 249086\x3b Fungi - 76753\x3b Plants - 38542\x3b Viruses - 3008\x3b Other Eukaryotes - 186899 (source\x3a NCBI BLink)."	gi|222424811|dbj|BAH20358.1|/4.92549e-11/AT1G56660 [Arabidopsis thaliana]
AT4G21860	838	250	353	65.3	104.54	0.6789	Up	9.42252e-09	4.45136e-07	cdna:known chromosome:TAIR10:4:11600005:11601577:-1 gene:AT4G21860 transcript:AT4G21860.3 description:"Peptide methionine sulfoxide reductase B2, chloroplastic"	gi|18415779|ref|NP_567639.1|/5.33375e-103/peptide methionine sulfoxide reductase B2 [Arabidopsis thaliana]
AT5G38200	1699	109	153	13.73	21.85	0.670302	Up	0.000187281	0.00335311	cdna:known chromosome:TAIR10:5:15256276:15258755:1 gene:AT5G38200 transcript:AT5G38200.1 description:"Class I glutamine amidotransferase-like superfamily protein"	gi|79527284|ref|NP_568556.3|/0/class I glutamine amidotransferase-like protein [Arabidopsis thaliana]
AT1G74720	3757	65	91	3.66	5.81	0.666695	Up	0.00417108	0.043015	cdna:known chromosome:TAIR10:1:28075074:28078830:1 gene:AT1G74720 transcript:AT1G74720.1 description:"Protein QUIRKY"	gi|219381913|gb|ACL14176.1|/0/quirky [Arabidopsis thaliana]
AT4G36620	717	217	303	66.75	105.67	0.662726	Up	1.92513e-07	7.41715e-06	cdna:known chromosome:TAIR10:4:17268906:17269743:-1 gene:AT4G36620 transcript:AT4G36620.1 description:"GATA transcription factor 19"	gi|15234463|ref|NP_195380.1|/5.13431e-82/GATA transcription factor 19 [Arabidopsis thaliana]
AT2G36895	889.55	81	113	19.9	31.44	0.659833	Up	0.00151523	0.0192278	cdna:known chromosome:TAIR10:2:15489028:15490347:-1 gene:AT2G36895 transcript:AT2G36895.2 description:"unknown protein\x3b FUNCTIONS IN\x3a molecular_function unknown\x3b INVOLVED IN\x3a biological_process unknown\x3b LOCATED IN\x3a chloroplast\x3b Has 32 Blast hits to 32 proteins in 14 species\x3a Archae - 0\x3b Bacteria - 0\x3b Metazoa - 0\x3b Fungi - 0\x3b Plants - 32\x3b Viruses - 0\x3b /.../…	gi|30686956|ref|NP_850272.1|/4.98483e-123/uncharacterized protein [Arabidopsis thaliana]
AT5G59170	1135	21085	29321	4018.98	6336.6	0.65688	Up	0	0	cdna:known chromosome:TAIR10:5:23881988:23883122:1 gene:AT5G59170 transcript:AT5G59170.1 description:"Proline-rich extensin-like family protein"	gi|511599|gb|AAA32741.1|/1.81654e-20/cell wall protein [Arabidopsis thaliana]
AT5G02020	1101.47	1443	2005	283.49	446.94	0.656783	Up	3.44078e-40	1.09417e-37	cdna:known chromosome:TAIR10:5:386082:388123:-1 gene:AT5G02020 transcript:AT5G02020.2 description:"Encodes a protein involved in salt tolerance, names SIS (Salt Induced Serine rich)."	gi|15241665|ref|NP_195822.1|/3.13945e-62/uncharacterized protein [Arabidopsis thaliana]
AT5G15870	2238	822	1140	78.2	122.96	0.652949	Up	2.07964e-23	3.66189e-21	cdna:known chromosome:TAIR10:5:5182641:5184878:-1 gene:AT5G15870 transcript:AT5G15870.1 description:"glycosyl hydrolase family 81 protein"	gi|15237207|ref|NP_197091.1|/0/glycosyl hydrolase family 81 protein [Arabidopsis thaliana]
AT1G47270	1576.67	99	132	12.97	20.35	0.64985	Up	0.00177706	0.0219363	cdna:known chromosome:TAIR10:1:17326602:17328664:1 gene:AT1G47270 transcript:AT1G47270.2 description:"Tubby-like F-box protein 6"	gi|334183102|ref|NP_001185159.1|/0/Tubby-like F-box protein 6 [Arabidopsis thaliana]
AT3G26330	1619	107	148	14.16	22.21	0.649388	Up	0.000356094	0.00579598	cdna:known chromosome:TAIR10:3:9646805:9648584:-1 gene:AT3G26330 transcript:AT3G26330.1 description:"Cytochrome P450 71B37"	gi|79419704|ref|NP_189264.3|/0/cytochrome P450 71B37 [Arabidopsis thaliana]
AT3G27750	1067	225	311	45.72	71.64	0.64794	Up	2.3259e-07	8.86505e-06	cdna:known chromosome:TAIR10:3:10284808:10285874:1 gene:AT3G27750 transcript:AT3G27750.1 description:"FUNCTIONS IN\x3a molecular_function unknown\x3b INVOLVED IN\x3a biological_process unknown\x3b LOCATED IN\x3a chloroplast\x3b EXPRESSED IN\x3a 16 plant structures\x3b EXPRESSED DURING\x3a 12 growth stages\x3b BEST Arabidopsis thaliana protein match is\x3a Vacuolar sorting protein 9 /.../) domain …	gi|15232255|ref|NP_189412.1|/2.26055e-110/protein EMBRYO DEFECTIVE 3123 [Arabidopsis thaliana]
AT1G13820	1286	95	131	15.92	24.89	0.644726	Up	0.00084189	0.0119742	cdna:known chromosome:TAIR10:1:4735547:4737808:1 gene:AT1G13820 transcript:AT1G13820.1 description:"alpha/beta-Hydrolases superfamily protein"	gi|15222966|ref|NP_172837.1|/0/alpha/beta-Hydrolases superfamily protein [Arabidopsis thaliana]
AT2G11240	6063	136	187	4.73	7.37	0.639824	Up	7.27114e-05	0.00150846	cdna:pseudogene chromosome:TAIR10:2:4477686:4483748:-1 gene:AT2G11240 transcript:AT2G11240.1 description:"transposable element gene"	gi|4263655|gb|AAD15377.1|/0/putative non-LTR retroelement reverse transcriptase [Arabidopsis thaliana]
AT1G18210	698.12	172	234	54.11	83.94	0.633463	Up	1.4017e-05	0.000356805	cdna:known chromosome:TAIR10:1:6266609:6268828:-1 gene:AT1G18210 transcript:AT1G18210.2 description:"Probable calcium-binding protein CML27"	gi|75334873|sp|Q9LE22.1|CML27_ARATH/1.62926e-84/RecName: Full=Probable calcium-binding protein CML27; AltName: Full=Calmodulin-like protein 27 [Arabidopsis thaliana]
AT5G14420	1776.13	356	486	42.79	66.33	0.632388	Up	2.8657e-10	1.63691e-08	cdna:known chromosome:TAIR10:5:4648111:4650790:-1 gene:AT5G14420 transcript:AT5G14420.4 description:"E3 ubiquitin-protein ligase RGLG2"	gi|15241400|ref|NP_196946.1|/0/E3 ubiquitin-protein ligase RGLG2 [Arabidopsis thaliana]
AT4G14040	1853	87.64	119.74	10.1	15.65	0.631807	Up	0.00174588	0.0216644	cdna:known chromosome:TAIR10:4:8100349:8102875:-1 gene:AT4G14040 transcript:AT4G14040.1 description:"Selenium-binding protein 2"	gi|7488184|pir||E71401/0/probable selenium-binding protein - Arabidopsis thaliana
AT4G01090	2895	79	108	5.79	8.97	0.631545	Up	0.00289508	0.0320596	cdna:known chromosome:TAIR10:4:470515:473792:-1 gene:AT4G01090 transcript:AT4G01090.1 description:"Protein of unknown function (DUF3133)"	gi|15234061|ref|NP_192018.1|/0/uncharacterized protein [Arabidopsis thaliana]
AT2G42430	1104	103	140	20.2	31.13	0.62395	Up	0.000801346	0.0115283	cdna:known chromosome:TAIR10:2:17663444:17665295:1 gene:AT2G42430 transcript:AT2G42430.1 description:"LOB domain-containing protein 16"	gi|18405967|ref|NP_565973.1|/1.176e-125/LOB domain-containing protein 16 [Arabidopsis thaliana]
AT4G33666	488	201	273	93.15	143.45	0.62292	Up	2.92684e-06	8.84528e-05	cdna:known chromosome:TAIR10:4:16169048:16169535:1 gene:AT4G33666 transcript:AT4G33666.1 description:"unknown protein\x3b FUNCTIONS IN\x3a molecular_function unknown\x3b INVOLVED IN\x3a biological_process unknown\x3b LOCATED IN\x3a chloroplast\x3b EXPRESSED IN\x3a 19 plant structures\x3b EXPRESSED DURING\x3a 11 growth stages\x3b Has 30201 Blast hits to 17322 proteins in 780 species /.../ae - 12\x…	gi|18418266|ref|NP_567933.1|/8.58107e-25/uncharacterized protein [Arabidopsis thaliana]
AT3G20310	2000	76	103	8.11	12.46	0.61953	Up	0.00427288	0.0437683	cdna:known chromosome:TAIR10:3:7084806:7086805:-1 gene:AT3G20310 transcript:AT3G20310.1 description:"Ethylene-responsive transcription factor 7"	gi|15231110|ref|NP_188666.1|/1.15821e-101/ethylene-responsive transcription factor 7 [Arabidopsis thaliana]
AT5G01595	939	102	138	23.66	36.3	0.617519	Up	0.000979314	0.0135489	cdna:known chromosome:TAIR10:5:227024:230013:1 gene:AT5G01595 transcript:AT5G01595.1 description:"other RNA"	gi|15241018|ref|NP_195780.1|/2.38103e-41/ferretin 1 [Arabidopsis thaliana]
AT4G27680	1613	225	303	29.89	45.63	0.61032	Up	1.30433e-06	4.26229e-05	cdna:known chromosome:TAIR10:4:13821106:13823342:1 gene:AT4G27680 transcript:AT4G27680.1 description:"P-loop containing nucleoside triphosphate hydrolases superfamily protein"	gi|15234242|ref|NP_194498.1|/0/P-loop containing nucleoside triphosphate hydrolases superfamily protein [Arabidopsis thaliana]
AT5G56350	1982	113	152	12.16	18.55	0.609276	Up	0.000630994	0.00949432	cdna:known chromosome:TAIR10:5:22820006:22822766:-1 gene:AT5G56350 transcript:AT5G56350.1 description:"Pyruvate kinase family protein"	gi|565432232|ref|XP_006280237.1|/0/hypothetical protein CARUB_v10026152mg, partial [Capsella rubella]
AT5G39730	826	79	106	20.95	31.87	0.605249	Up	0.00453602	0.0456516	cdna:known chromosome:TAIR10:5:15901679:15902870:1 gene:AT5G39730 transcript:AT5G39730.1 description:"AIG2-like (avirulence induced gene) family protein"	gi|15242451|ref|NP_198789.1|/2.9495e-98/AIG2-like protein [Arabidopsis thaliana]
AT5G23150	4926	176	236	7.54	11.46	0.603971	Up	2.32132e-05	0.000560749	cdna:known chromosome:TAIR10:5:7785835:7792489:1 gene:AT5G23150 transcript:AT5G23150.1 description:"ENHANCER OF AG-4 protein 2"	gi|15237230|ref|NP_197706.1|/0/ENHANCER OF AG-4 protein 2 [Arabidopsis thaliana]
AT3G49300	474	263	352	125.78	190.87	0.601688	Up	2.63414e-07	9.93327e-06	cdna:known chromosome:TAIR10:3:18276770:18277605:-1 gene:AT3G49300 transcript:AT3G49300.1 description:"proline-rich family protein"	gi|18408819|ref|NP_566918.1|/1.72379e-35/proline-rich family protein [Arabidopsis thaliana]
AT2G27260	990	189	252	41.5	62.74	0.596274	Up	1.56301e-05	0.000394101	cdna:known chromosome:TAIR10:2:11669655:11670644:1 gene:AT2G27260 transcript:AT2G27260.1 description:"Late embryogenesis abundant (LEA) hydroxyproline-rich glycoprotein family"	gi|18401372|ref|NP_565642.1|/2.1088e-91/late embryogenesis abundant hydroxyproline-rich glycoprotein [Arabidopsis thaliana]
AT2G22990	1611.83	108	144	14.39	21.7	0.592628	Up	0.00109721	0.0148144	cdna:known chromosome:TAIR10:2:9786441:9790179:1 gene:AT2G22990 transcript:AT2G22990.6 description:"Serine carboxypeptidase-like 8"	gi|30681910|ref|NP_850035.1|/0/sinapoylglucose:malate sinapoyltransferase [Arabidopsis thaliana]
AT3G11420	2124	117	155	11.74	17.63	0.5866	Up	0.000839248	0.0119446	cdna:known chromosome:TAIR10:3:3591475:3594570:1 gene:AT3G11420 transcript:AT3G11420.1 description:"Protein of unknown function (DUF604)"	gi|15229746|ref|NP_187749.1|/0/uncharacterized protein [Arabidopsis thaliana]
AT1G25098	806.33	180.73	225.86	46.42	69.64	0.58517	Up	0.00046615	0.0073678	cdna:known chromosome:TAIR10:1:8812811:8814450:1 gene:AT1G25098 transcript:AT1G25098.2 description:"other RNA"	gi|15221837|ref|NP_173882.1|/8.36605e-70/uncharacterized protein [Arabidopsis thaliana]
AT2G02710	1568.53	560	739	76.69	114.53	0.578615	Up	4.73636e-13	3.80803e-11	cdna:known chromosome:TAIR10:2:758697:760816:-1 gene:AT2G02710 transcript:AT2G02710.3 description:"Protein TWIN LOV 1"	gi|18395411|ref|NP_565288.1|/0/PAS/LOV protein B [Arabidopsis thaliana]
AT1G19230	2958.71	92	120	6.55	9.75	0.573907	Up	0.00456028	0.0458308	cdna:known chromosome:TAIR10:1:6644189:6649222:1 gene:AT1G19230 transcript:AT1G19230.2 description:"Riboflavin synthase-like superfamily protein"	gi|334182683|ref|NP_001185032.1|/0/riboflavin synthase-like protein [Arabidopsis thaliana]
AT4G12040	902.31	358	463	85.46	126.93	0.570712	Up	4.63044e-08	1.94588e-06	cdna:known chromosome:TAIR10:4:7214710:7215985:1 gene:AT4G12040 transcript:AT4G12040.2 description:"Zinc finger A20 and AN1 domain-containing stress-associated protein 7"	gi|15234402|ref|NP_192941.1|/3.58155e-100/zinc finger A20 and AN1 domain-containing stress-associated protein 7 [Arabidopsis thaliana]
AT3G08760	2147	152	199	15.08	22.39	0.570218	Up	0.000228504	0.00393892	cdna:known chromosome:TAIR10:3:2657918:2660889:-1 gene:AT3G08760 transcript:AT3G08760.1 description:"Protein kinase superfamily protein"	gi|15231963|ref|NP_187488.1|/0/osmotic stress-inducible kinase [Arabidopsis thaliana]
AT4G27160	768	135400	176448	38747.7	57250.7	0.563184	Up	0	0	cdna:known chromosome:TAIR10:4:13611796:13612563:1 gene:AT4G27160 transcript:AT4G27160.1 description:"2S seed storage protein 3"	gi|15237012|ref|NP_194446.1|/2.86282e-89/seed storage albumin 3 [Arabidopsis thaliana]
AT2G45040	1265	179	233	30.51	45.03	0.561604	Up	8.31152e-05	0.00167377	cdna:known chromosome:TAIR10:2:18577650:18578914:1 gene:AT2G45040 transcript:AT2G45040.1 description:"Matrixin family protein"	gi|15225398|ref|NP_182030.1|/0/matrixin family protein [Arabidopsis thaliana]
AT3G12920	1437	175	227	26.17	38.48	0.556195	Up	0.000116819	0.00222227	cdna:known chromosome:TAIR10:3:4121883:4123508:-1 gene:AT3G12920 transcript:AT3G12920.1 description:"Probable BOI-related E3 ubiquitin-protein ligase 3"	gi|18399792|ref|NP_566438.1|/3.58713e-176/protein BOI-related gene 3 [Arabidopsis thaliana]
AT1G15670	1539	210	272	29.27	42.98	0.554243	Up	2.63348e-05	0.000624821	cdna:known chromosome:TAIR10:1:5389952:5391490:1 gene:AT1G15670 transcript:AT1G15670.1 description:"F-box/kelch-repeat protein At1g15670"	gi|18394269|ref|NP_563979.1|/0/F-box protein KMD [Arabidopsis thaliana]
AT4G16500	635	109	141	38.12	55.91	0.552558	Up	0.00256006	0.029106	cdna:known chromosome:TAIR10:4:9301388:9302022:-1 gene:AT4G16500 transcript:AT4G16500.1 description:"Cysteine proteinase inhibitor 4"	gi|15235771|ref|NP_193383.1|/2.59218e-33/cysteine proteinase inhibitor 4 [Arabidopsis thaliana]
AT2G42750	1393	592	764	91.39	133.72	0.549107	Up	2.84642e-12	2.09847e-10	cdna:known chromosome:TAIR10:2:17793307:17795680:1 gene:AT2G42750 transcript:AT2G42750.1 description:"DNAJ heat shock N-terminal domain-containing protein"	gi|18406052|ref|NP_565982.1|/0/DNAJ heat shock N-terminal domain-containing protein [Arabidopsis thaliana]
AT5G49910	2387	303	391	27	39.5	0.548893	Up	5.86746e-07	2.06974e-05	cdna:known chromosome:TAIR10:5:20303414:20306469:1 gene:AT5G49910 transcript:AT5G49910.1 description:"Heat shock 70 kDa protein 7, chloroplastic"	gi|15240578|ref|NP_199802.1|/0/heat shock protein 70-2 [Arabidopsis thaliana]
AT5G63970	1570	108	139	14.75	21.52	0.544963	Up	0.00308882	0.0339229	cdna:known chromosome:TAIR10:5:25606771:25608987:-1 gene:AT5G63970 transcript:AT5G63970.2 description:"Copine (Calcium-dependent phospholipid-binding protein) family"	gi|22328041|ref|NP_201202.2|/0/ring domain ligase 3 [Arabidopsis thaliana]
AT5G64260	1388	2388	3066	370	538.6	0.541689	Up	1.86647e-43	6.31222e-41	cdna:known chromosome:TAIR10:5:25703929:25705316:1 gene:AT5G64260 transcript:AT5G64260.1 description:"Protein EXORDIUM-like 2"	gi|15237656|ref|NP_201231.1|/3.21708e-158/protein EXORDIUM like 2 [Arabidopsis thaliana]
AT5G19430	1156	127	163	23.75	34.57	0.541593	Up	0.00145797	0.0186456	cdna:known chromosome:TAIR10:5:6553703:6555848:1 gene:AT5G19430 transcript:AT5G19430.2 description:"RING/U-box superfamily protein"	gi|18419914|ref|NP_568374.1|/2.99637e-103/RING/U-box domain-containing protein [Arabidopsis thaliana]
AT1G33420	2501	272	348	23.11	33.53	0.536935	Up	3.90686e-06	0.00011434	cdna:known chromosome:TAIR10:1:12120886:12123576:-1 gene:AT1G33420 transcript:AT1G33420.1 description:"PHD finger protein At1g33420"	gi|18398841|ref|NP_564424.1|/0/PHD finger protein [Arabidopsis thaliana]
AT3G25840	3336.13	118	151	7.5	10.87	0.535389	Up	0.00235468	0.0273549	cdna:known chromosome:TAIR10:3:9452663:9457554:-1 gene:AT3G25840 transcript:AT3G25840.2 description:"Protein kinase superfamily protein"	gi|22331335|ref|NP_189213.2|/0/serine/threonine-protein kinase PRP4 [Arabidopsis thaliana]
AT1G08210	1666	105	134	13.49	19.53	0.533802	Up	0.004428	0.0448185	cdna:known chromosome:TAIR10:1:2577020:2580669:-1 gene:AT1G08210 transcript:AT1G08210.1 description:"Eukaryotic aspartyl protease family protein"	gi|18390865|ref|NP_563808.1|/0/aspartyl protease family protein [Arabidopsis thaliana]
AT4G34480	1735	157	199	19.36	27.82	0.523043	Up	0.000648412	0.00969478	cdna:known chromosome:TAIR10:4:16480934:16483995:-1 gene:AT4G34480 transcript:AT4G34480.1 description:"Glucan endo-1,3-beta-glucosidase 7"	gi|240256160|ref|NP_195174.6|/0/glucan endo-1,3-beta-glucosidase 7 [Arabidopsis thaliana]
AT4G20830	1881.01	769	970	86.94	124.87	0.522335	Up	1.00845e-13	8.95251e-12	cdna:known chromosome:TAIR10:4:11155460:11157322:1 gene:AT4G20830 transcript:AT4G20830.2 description:"Reticuline oxidase-like protein"	gi|42572967|ref|NP_974580.1|/0/FAD-binding Berberine family protein [Arabidopsis thaliana]
AT1G03880	1633	25094	31614	3291.58	4701.64	0.514384	Up	0	0	cdna:known chromosome:TAIR10:1:985751:988146:1 gene:AT1G03880 transcript:AT1G03880.1 description:"12S seed storage protein CRB"	gi|15219582|ref|NP_171884.1|/0/cruciferin 2 [Arabidopsis thaliana]
AT1G78830	1598	151	190	20.25	28.89	0.512648	Up	0.00107108	0.0145168	cdna:known chromosome:TAIR10:1:29636955:29638552:-1 gene:AT1G78830 transcript:AT1G78830.1 description:"Curculin-like (mannose-binding) lectin family protein"	gi|18412129|ref|NP_565191.1|/0/curculin-like (mannose-binding) lectin-like protein [Arabidopsis thaliana]
AT2G34355	1698	264	332	33.27	47.44	0.511882	Up	1.57103e-05	0.000395655	cdna:known chromosome:TAIR10:2:14496328:14498389:1 gene:AT2G34355 transcript:AT2G34355.1 description:"Major facilitator superfamily protein"	gi|3337366|gb|AAC27411.1|/0/nodulin-like protein [Arabidopsis thaliana]
AT5G18630	1428.69	159.99	192.66	23.18	32.86	0.503452	Up	0.00330986	0.035888	cdna:known chromosome:TAIR10:5:6202633:6205106:1 gene:AT5G18630 transcript:AT5G18630.3 description:"alpha/beta-Hydrolases superfamily protein"	gi|50198977|gb|AAT70490.1|/0/At5g18630 [Arabidopsis thaliana]
AT5G47200	1044	200	250	41.56	58.91	0.503317	Up	0.000225244	0.0038985	cdna:known chromosome:TAIR10:5:19166902:19169026:1 gene:AT5G47200 transcript:AT5G47200.1 description:"Ras-related protein RABD2b"	gi|18422766|ref|NP_568678.1|/3.36407e-111/ras-related protein RABD2b [Arabidopsis thaliana]
AT4G39800	1921	187.99	235	20.89	29.61	0.503272	Up	0.000287448	0.0048072	cdna:known chromosome:TAIR10:4:18469348:18471967:-1 gene:AT4G39800 transcript:AT4G39800.1 description:"Inositol-3-phosphate synthase isozyme 1"	gi|15236025|ref|NP_195690.1|/0/myo-inositol-1-phosphate synthase 1 [Arabidopsis thaliana]
AT4G22360	1674	207	258	26.47	37.41	0.499066	Up	0.000200062	0.00352858	cdna:known chromosome:TAIR10:4:11807660:11810117:1 gene:AT4G22360 transcript:AT4G22360.1 description:"SWIB complex BAF60b domain-containing protein"	gi|18415906|ref|NP_567661.1|/8.90446e-145/SWIB complex BAF60b domain-containing protein [Arabidopsis thaliana]
AT1G80160	862	339	421	85.75	121.05	0.497395	Up	2.53098e-06	7.82657e-05	cdna:known chromosome:TAIR10:1:30151006:30152190:1 gene:AT1G80160 transcript:AT1G80160.2 description:"Lactoylglutathione lyase / glyoxalase I family protein"	gi|5902371|gb|AAD55473.1|AC009322_13/5.62444e-107/Hypothetical protein [Arabidopsis thaliana]
AT5G55750	565	992	1235	392.82	554.48	0.497267	Up	4.92014e-16	5.37582e-14	cdna:known chromosome:TAIR10:5:22564801:22566021:-1 gene:AT5G55750 transcript:AT5G55750.1 description:"hydroxyproline-rich glycoprotein family protein"	gi|15240573|ref|NP_200386.1|/1.37718e-34/hydroxyproline-rich glycoprotein family protein [Arabidopsis thaliana]
AT5G05140	2121	176	219	17.68	24.95	0.496922	Up	0.000646688	0.00968941	cdna:known chromosome:TAIR10:5:1519913:1522667:1 gene:AT5G05140 transcript:AT5G05140.1 description:"Probable mediator of RNA polymerase II transcription subunit 26b"	gi|42567655|ref|NP_196133.3|/0/transcription elongation factor (TFIIS) family protein [Arabidopsis thaliana]
AT5G04040	3275	241	299	15.59	21.92	0.491627	Up	7.6548e-05	0.00157123	cdna:known chromosome:TAIR10:5:1089342:1093179:1 gene:AT5G04040 transcript:AT5G04040.1 description:"Triacylglycerol lipase SDP1"	gi|15237603|ref|NP_196024.1|/0/triacylglycerol lipase SDP1 [Arabidopsis thaliana]
AT3G27770	1242.2	529	647	90.92	127.4	0.486696	Up	2.21538e-08	9.77244e-07	cdna:known chromosome:TAIR10:3:10285658:10287758:-1 gene:AT3G27770 transcript:AT3G27770.2 description:"unknown protein\x3b FUNCTIONS IN\x3a molecular_function unknown\x3b INVOLVED IN\x3a biological_process unknown\x3b LOCATED IN\x3a endomembrane system\x3b EXPRESSED IN\x3a 22 plant structures\x3b EXPRESSED DURING\x3a 13 growth stages\x3b BEST Arabidopsis thaliana protein match is\x3a u /.../ prot…	gi|145332707|ref|NP_001078219.1|/1.63708e-160/uncharacterized protein [Arabidopsis thaliana]
AT1G08050	2294	310	383	28.76	40.29	0.486358	Up	9.59954e-06	0.000256301	cdna:known chromosome:TAIR10:1:2498836:2501427:-1 gene:AT1G08050 transcript:AT1G08050.1 description:"Zinc finger (C3HC4-type RING finger) family protein"	gi|15223093|ref|NP_172283.1|/0/C3HC4-type RING finger-containing protein [Arabidopsis thaliana]
AT5G44290	2488.73	154	187	12.98	18.11	0.480496	Up	0.00321766	0.0350667	cdna:known chromosome:TAIR10:5:17840456:17843710:-1 gene:AT5G44290 transcript:AT5G44290.4 description:"Protein kinase superfamily protein"	gi|15241455|ref|NP_199242.1|/0/serine/threonine protein kinase [Arabidopsis thaliana]
AT5G60760	2598	1617.98	1990.83	132.29	184.56	0.480386	Up	1.81734e-23	3.2538e-21	cdna:known chromosome:TAIR10:5:24438271:24442287:1 gene:AT5G60760 transcript:AT5G60760.1 description:"P-loop NTPase domain-containing protein LPA1 homolog 1"	gi|30697428|ref|NP_200884.2|/0/phytic acid metabolising protein [Arabidopsis thaliana]
AT5G46050	1851	140	172	16.16	22.51	0.478139	Up	0.00349698	0.0374782	cdna:known chromosome:TAIR10:5:18675035:18679146:-1 gene:AT5G46050 transcript:AT5G46050.1 description:"Protein NRT1/ PTR FAMILY 5.2"	gi|15237370|ref|NP_199417.1|/0/peptide transporter 3 [Arabidopsis thaliana]
AT3G05140	2043	219	269	22.86	31.83	0.477562	Up	0.000261988	0.0044091	cdna:known chromosome:TAIR10:3:1435698:1438341:-1 gene:AT3G05140 transcript:AT3G05140.1 description:"Receptor-like cytosolic serine/threonine-protein kinase RBK2"	gi|22330852|ref|NP_187165.2|/0/receptor-like cytosolic serine/threonine-protein kinase RBK2 [Arabidopsis thaliana]
AT2G45570	1717	293	359.54	36.51	50.8	0.476537	Up	2.815e-05	0.00066419	cdna:known chromosome:TAIR10:2:18779793:18781958:-1 gene:AT2G45570 transcript:AT2G45570.1 description:"Cytochrome P450 76C2"	gi|15225512|ref|NP_182081.1|/0/cytochrome P450 76C2 [Arabidopsis thaliana]
AT5G18670	1926	200	244	22.17	30.66	0.467749	Up	0.00064746	0.00968735	cdna:known chromosome:TAIR10:5:6225956:6228132:1 gene:AT5G18670 transcript:AT5G18670.1 description:"Inactive beta-amylase 9"	gi|75331155|sp|Q8VYW2.1|BAM9_ARATH/0/RecName: Full=Inactive beta-amylase 9; AltName: Full=1,4-alpha-D-glucan maltohydrolase; AltName: Full=Inactive beta-amylase 3 [Arabidopsis thaliana]
AT3G52060	1668	370	451	47.49	65.63	0.466732	Up	3.72898e-06	0.000109889	cdna:known chromosome:TAIR10:3:19310533:19312286:-1 gene:AT3G52060 transcript:AT3G52060.2 description:"Core-2/I-branching beta-1,6-N-acetylglucosaminyltransferase family protein"	gi|591402010|gb|AHL38732.1|/1.70752e-162/glycosyltransferase, partial [Arabidopsis thaliana]
AT5G54165	396	261	318	151.87	209.8	0.466178	Up	0.000104672	0.0020311	cdna:known chromosome:TAIR10:5:21984569:21984964:1 gene:AT5G54165 transcript:AT5G54165.1 description:"unknown protein\x3b FUNCTIONS IN\x3a molecular_function unknown\x3b INVOLVED IN\x3a biological_process unknown\x3b LOCATED IN\x3a cellular_component unknown\x3b Has 30201 Blast hits to 17322 proteins in 780 species\x3a Archae - 12\x3b Bacteria - 1396\x3b Metazoa - 17338\x3b Fungi - /.../ Plants -…	gi|116830839|gb|ABK28376.1|/4.02255e-41/unknown [Arabidopsis thaliana]
AT2G40000	1519	1664	2026	235.05	324.47	0.465117	Up	1.45818e-22	2.40837e-20	cdna:known chromosome:TAIR10:2:16700510:16702028:-1 gene:AT2G40000 transcript:AT2G40000.1 description:"Nematode resistance protein-like HSPRO2"	gi|15225612|ref|NP_181529.1|/0/HS1 PRO-1 2-like protein [Arabidopsis thaliana]
AT5G01520	1306	214	260	35.3	48.62	0.461882	Up	0.000502192	0.00785588	cdna:known chromosome:TAIR10:5:206432:208611:1 gene:AT5G01520 transcript:AT5G01520.2 description:"RING/U-box superfamily protein"	gi|15241003|ref|NP_195772.1|/7.61159e-130/C3HC4 type RING finger protein [Arabidopsis thaliana]
AT5G58070	1065	8632	10476	1757.26	2417.99	0.460481	Up	1.84442e-107	1.30991e-104	cdna:known chromosome:TAIR10:5:23500061:23501209:-1 gene:AT5G58070 transcript:AT5G58070.1 description:"temperature-induced lipocalin"	gi|15242942|ref|NP_200615.1|/2.49405e-101/temperature-induced lipocalin TIL1 [Arabidopsis thaliana]
AT5G53970	1571	192	233	26.2	36.05	0.460432	Up	0.00102743	0.0140234	cdna:known chromosome:TAIR10:5:21910533:21912777:1 gene:AT5G53970 transcript:AT5G53970.1 description:"Probable aminotransferase TAT2"	gi|15239521|ref|NP_200208.1|/0/tyrosine aminotransferase [Arabidopsis thaliana]
AT3G61040	1570.92	440	561	63.22	86.81	0.45748	Up	6.1681e-09	3.00727e-07	cdna:known chromosome:TAIR10:3:22594409:22596125:-1 gene:AT3G61040 transcript:AT3G61040.2 description:"cytochrome P450, family 76, subfamily C, polypeptide 7"	gi|30695330|ref|NP_850731.1|/0/cytochrome P450, family 76, subfamily C, polypeptide 7 [Arabidopsis thaliana]
AT1G71695	1318	574	695	93.79	128.76	0.457178	Up	1.76753e-08	7.96175e-07	cdna:known chromosome:TAIR10:1:26964249:26966688:1 gene:AT1G71695 transcript:AT1G71695.1 description:"Peroxidase 12"	gi|15217539|ref|NP_177313.1|/0/peroxidase 12 [Arabidopsis thaliana]
AT1G22190	1507	169	204	24.07	32.94	0.452604	Up	0.00249018	0.0284329	cdna:known chromosome:TAIR10:1:7835782:7837288:1 gene:AT1G22190 transcript:AT1G22190.1 description:"Ethylene-responsive transcription factor RAP2-13"	gi|15219839|ref|NP_173638.1|/5.06983e-112/ethylene-responsive transcription factor RAP2.4 [Arabidopsis thaliana]
AT2G39720	1614	161	194	21.37	29.2	0.450381	Up	0.00334486	0.0361571	cdna:known chromosome:TAIR10:2:16567209:16568822:-1 gene:AT2G39720 transcript:AT2G39720.1 description:"RING-H2 finger C2A"	gi|18405141|ref|NP_030517.1|/7.16696e-160/RING-H2 finger C2A [Arabidopsis thaliana]
AT3G50650	1953	276	332	30.16	41.13	0.447555	Up	0.000133968	0.00251703	cdna:known chromosome:TAIR10:3:18806258:18808210:-1 gene:AT3G50650 transcript:AT3G50650.1 description:"Scarecrow-like protein 7"	gi|15229819|ref|NP_190634.1|/0/scarecrow-like protein 7 [Arabidopsis thaliana]
AT2G28400	749	195	234	57.29	77.95	0.444266	Up	0.00145703	0.0186671	cdna:known chromosome:TAIR10:2:12148304:12149052:-1 gene:AT2G28400 transcript:AT2G28400.1 description:"Protein of unknown function, DUF584"	gi|15226394|ref|NP_180407.1|/2.47554e-82/uncharacterized protein [Arabidopsis thaliana]
AT1G02310	1390	170	203	26.3	35.61	0.43722	Up	0.00348924	0.0374141	cdna:known chromosome:TAIR10:1:458133:460696:-1 gene:AT1G02310 transcript:AT1G02310.1 description:"Mannan endo-1,4-beta-mannosidase 1"	gi|30678275|ref|NP_171733.2|/0/mannan endo-1,4-beta-mannosidase 1 [Arabidopsis thaliana]
AT2G27380	2286	301957	360153	28112.7	38017.1	0.43543	Up	0	0	cdna:known chromosome:TAIR10:2:11713411:11715696:1 gene:AT2G27380 transcript:AT2G27380.1 description:"Proline-rich extensin-like protein EPR1"	gi|593330075|ref|XP_007138464.1|/2.69758e-41/hypothetical protein PHAVU_009G211300g, partial [Phaseolus vulgaris]
AT1G78070	2077	539	641	55.32	74.59	0.431181	Up	2.96236e-07	1.09576e-05	cdna:known chromosome:TAIR10:1:29355022:29358993:1 gene:AT1G78070 transcript:AT1G78070.1 description:"Transducin/WD40 repeat-like superfamily protein"	gi|240254394|ref|NP_565168.4|/0/transducin/WD40 repeat-like superfamily protein [Arabidopsis thaliana]
AT5G17850	1680	336	399	42.81	57.64	0.429122	Up	5.68068e-05	0.00122132	cdna:known chromosome:TAIR10:5:5899253:5900932:1 gene:AT5G17850 transcript:AT5G17850.1 description:"Cation/calcium exchanger 2"	gi|15238663|ref|NP_197287.1|/0/Sodium/calcium exchanger family protein [Arabidopsis thaliana]
AT1G32710	405	343	407	194.72	261.96	0.427945	Up	4.9892e-05	0.0010925	cdna:known chromosome:TAIR10:1:11833113:11833706:1 gene:AT1G32710 transcript:AT1G32710.1 description:"Putative cytochrome c oxidase subunit 6b-like"	gi|15223279|ref|NP_174548.1|/3.01692e-76/putative cytochrome c oxidase subunit 6b-like [Arabidopsis thaliana]
AT4G39890	922	183	217	43.27	58.17	0.426908	Up	0.00312212	0.034218	cdna:known chromosome:TAIR10:4:18505962:18507586:1 gene:AT4G39890 transcript:AT4G39890.1 description:"Ras-related protein RABH1c"	gi|15236081|ref|NP_195699.1|/4.14374e-107/Ras-related protein RABH1c [Arabidopsis thaliana]
AT3G14680	1698	241	285	30.38	40.73	0.42297	Up	0.000784542	0.0113402	cdna:known chromosome:TAIR10:3:4934420:4936563:1 gene:AT3G14680 transcript:AT3G14680.1 description:"Cytochrome P450 72A14"	gi|15231906|ref|NP_188086.1|/0/cytochrome P450, family 72, subfamily A, polypeptide 14 [Arabidopsis thaliana]
AT5G57035	2621	176	208	14.26	19.11	0.422354	Up	0.0041954	0.043224	cdna:known chromosome:TAIR10:5:23080661:23083988:1 gene:AT5G57035 transcript:AT5G57035.1 description:"U-box domain-containing protein kinase family protein"	gi|186532517|ref|NP_680448.2|/0/U-box domain-containing protein kinase family protein [Arabidopsis thaliana]
AT1G28200	1094	887	1046	175.62	234.81	0.419037	Up	1.81293e-10	1.06116e-08	cdna:known chromosome:TAIR10:1:9850147:9852366:-1 gene:AT1G28200 transcript:AT1G28200.1 description:"GEM-like protein 1"	gi|15217869|ref|NP_174141.1|/2.67695e-122/VirF-interacting protein FIP1 [Arabidopsis thaliana]
AT3G17810	1739	805	949	99.02	132.35	0.418566	Up	1.30001e-09	6.8054e-08	cdna:known chromosome:TAIR10:3:6094098:6096566:1 gene:AT3G17810 transcript:AT3G17810.1 description:"Dihydropyrimidine dehydrogenase (NADP(+)), chloroplastic"	gi|9294485|dbj|BAB02704.1|/0/senescencs-related protein; dihydroorotate dehydrogenase-like protein [Arabidopsis thaliana]
AT5G01600	1421	276	325	41.74	55.73	0.417024	Up	0.00040367	0.00646175	cdna:known chromosome:TAIR10:5:227953:230051:-1 gene:AT5G01600 transcript:AT5G01600.1 description:"Ferritin-1, chloroplastic"	gi|15241018|ref|NP_195780.1|/2.83385e-133/ferretin 1 [Arabidopsis thaliana]
AT1G31750	727	722	849	218.88	291.81	0.414889	Up	1.25362e-08	5.79385e-07	cdna:known chromosome:TAIR10:1:11370659:11372077:-1 gene:AT1G31750 transcript:AT1G31750.1 description:"proline-rich family protein"	gi|18398103|ref|NP_564381.1|/3.22351e-07/proline-rich family protein [Arabidopsis thaliana]
AT3G44880	1985	429	504	46.11	61.42	0.413629	Up	1.22655e-05	0.000317147	cdna:known chromosome:TAIR10:3:16383595:16386312:1 gene:AT3G44880 transcript:AT3G44880.1 description:"Pheophorbide a oxygenase, chloroplastic"	gi|15230543|ref|NP_190074.1|/0/pheophorbide A oxygenase [Arabidopsis thaliana]
AT4G35480	874	356	418	88.99	118.47	0.412807	Up	7.03914e-05	0.00146604	cdna:known chromosome:TAIR10:4:16852074:16852947:-1 gene:AT4G35480 transcript:AT4G35480.1 description:"RING-H2 finger protein ATL45"	gi|51316549|sp|Q9ZT49.1|ATL45_ARATH/3.58381e-89/RecName: Full=RING-H2 finger protein ATL45; AltName: Full=RING-H2 zinc finger protein RHA3b [Arabidopsis thaliana]
AT3G08720	1828.26	303.69	356.01	35.47	47.18	0.411576	Up	0.000236872	0.00406017	cdna:known chromosome:TAIR10:3:2648512:2650985:-1 gene:AT3G08720 transcript:AT3G08720.2 description:"Serine/threonine-protein kinase AtPK2/AtPK19"	gi|15231959|ref|NP_187484.1|/0/serine/threonine protein kinase 2 [Arabidopsis thaliana]
AT1G70140	2465	193	226	16.64	22.1	0.409391	Up	0.00376612	0.0398218	cdna:known chromosome:TAIR10:1:26412688:26415230:-1 gene:AT1G70140 transcript:AT1G70140.1 description:"Formin-like protein 8"	gi|15223064|ref|NP_177171.1|/0/formin-like protein 8 [Arabidopsis thaliana]
AT1G21670	2285	185	216	17.23	5.68	0.404744	Up	0.00502952	0.0493593	cdna:known chromosome:TAIR10:1:7610398:7612682:1 gene:AT1G21670 transcript:AT1G21670.1 description:"LOCATED IN\x3a cell wall, plant-type cell wall\x3b EXPRESSED IN\x3a 23 plant structures\x3b EXPRESSED DURING\x3a 14 growth stages\x3b CONTAINS InterPro DOMAIN/s\x3a WD40-like Beta Propeller (InterPro\x3aIPR011659), Six-bladed beta-propeller, TolB-like (InterPro\x3aIPR011042)\x3b /.../Arabidopsis th…	gi|18395017|ref|NP_564146.1|/0/uncharacterized protein [Arabidopsis thaliana]
AT3G03520	1780	215	251	25.82	34.18	0.404663	Up	0.00250464	0.0285674	cdna:known chromosome:TAIR10:3:837877:840624:-1 gene:AT3G03520 transcript:AT3G03520.1 description:"Non-specific phospholipase C3"	gi|15228577|ref|NP_187002.1|/0/non-specific phospholipase C3 [Arabidopsis thaliana]
AT3G01650	1785	1390	1622	166.48	220.26	0.403859	Up	1.69024e-14	1.60769e-12	cdna:known chromosome:TAIR10:3:242011:245268:1 gene:AT3G01650 transcript:AT3G01650.1 description:"E3 ubiquitin-protein ligase RGLG1"	gi|15232157|ref|NP_186814.1|/0/E3 ubiquitin-protein ligase RGLG1 [Arabidopsis thaliana]
AT3G23175	942	217	253	50.17	66.32	0.402619	Up	0.00251546	0.0286448	cdna:known chromosome:TAIR10:3:8274000:8275470:-1 gene:AT3G23175 transcript:AT3G23175.1 description:"HR-like lesion-inducing protein-related"	gi|30686954|ref|NP_683584.2|/3.52788e-85/HR-like lesion-inducing protein-like protein [Arabidopsis thaliana]
AT2G03470	1707.32	252	293	31.58	41.64	0.398959	Up	0.00127423	0.0167482	cdna:known chromosome:TAIR10:2:1045452:1047684:-1 gene:AT2G03470 transcript:AT2G03470.2 description:"ELM2 domain-containing protein"	gi|42570671|ref|NP_973409.1|/0/ELM2 domain-containing protein [Arabidopsis thaliana]
AT1G48750	544	508	590	209.48	275.84	0.397019	Up	5.24794e-06	0.000148687	cdna:known chromosome:TAIR10:1:18035967:18036510:1 gene:AT1G48750 transcript:AT1G48750.1 description:"Bifunctional inhibitor/lipid-transfer protein/seed storage 2S albumin superfamily protein"	gi|18402345|ref|NP_564532.1|/1.58844e-37/bifunctional inhibitor/lipid-transfer protein/seed storage 2S albumin-like protein [Arabidopsis thaliana]
AT1G17820	2856	206	239	15.3	20.13	0.395816	Up	0.00386956	0.0405932	cdna:known chromosome:TAIR10:1:6131537:6135345:-1 gene:AT1G17820 transcript:AT1G17820.1 description:"Putative integral membrane protein conserved region (DUF2404)"	gi|34098829|gb|AAQ56797.1|/0/At1g17820 [Arabidopsis thaliana]
AT3G48660	270	441	511	394.79	518.66	0.393704	Up	2.6053e-05	0.000618824	cdna:known chromosome:TAIR10:3:18029659:18030133:1 gene:AT3G48660 transcript:AT3G48660.1 description:"Protein of unknown function (DUF 3339)"	gi|15228422|ref|NP_190435.1|/8.08696e-34/uncharacterized protein [Arabidopsis thaliana]
AT5G06860	1169	618	716	114.26	150.09	0.393507	Up	6.49896e-07	2.26253e-05	cdna:known chromosome:TAIR10:5:2132350:2133587:1 gene:AT5G06860 transcript:AT5G06860.1 description:"Polygalacturonase inhibitor 1"	gi|15240182|ref|NP_196304.1|/0/polygalacturonase inhibitor 1 [Arabidopsis thaliana]
AT5G63350	1184	316	366	57.66	75.72	0.393104	Up	0.000379542	0.0061308	cdna:known chromosome:TAIR10:5:25380000:25381183:-1 gene:AT5G63350 transcript:AT5G63350.1 description:"unknown protein\x3b BEST Arabidopsis thaliana protein match is\x3a unknown protein (TAIR\x3aAT3G48510.1)\x3b Has 103 Blast hits to 102 proteins in 13 species\x3a Archae - 0\x3b Bacteria - 0\x3b Metazoa - 2\x3b Fungi - 0\x3b Plants - 101\x3b Viruses - 0\x3b Other Eukaryotes - 0 (sou /.../CBI BLin…	gi|15242729|ref|NP_201140.1|/3.78062e-125/uncharacterized protein [Arabidopsis thaliana]
AT1G56600	1396	3005	3478	462.86	607.39	0.392047	Up	8.43874e-28	1.79796e-25	cdna:known chromosome:TAIR10:1:21207537:21209596:1 gene:AT1G56600 transcript:AT1G56600.1 description:"Galactinol synthase 2"	gi|15223567|ref|NP_176053.1|/0/galactinol synthase 2 [Arabidopsis thaliana]
AT1G77950	953.55	571	651	128.92	168.51	0.386358	Up	7.37106e-06	0.000201086	cdna:known chromosome:TAIR10:1:29307029:29311194:1 gene:AT1G77950 transcript:AT1G77950.2 description:"AGAMOUS-like 67"	gi|79384329|ref|NP_177918.2|/6.82192e-125/protein agamous-like 67 [Arabidopsis thaliana]
AT1G03220	1530	1432.28	1650.74	200.82	262.42	0.385975	Up	1.25051e-13	1.09194e-11	cdna:known chromosome:TAIR10:1:787122:788651:1 gene:AT1G03220 transcript:AT1G03220.1 description:"Eukaryotic aspartyl protease family protein"	gi|15218740|ref|NP_171821.1|/0/aspartyl protease-like protein [Arabidopsis thaliana]
AT3G17520	1082	19267	22132	3858.53	5025.32	0.381164	Up	8.18416e-159	7.92599e-156	cdna:known chromosome:TAIR10:3:5999289:6000370:-1 gene:AT3G17520 transcript:AT3G17520.1 description:"Late embryogenesis abundant protein (LEA) family protein"	gi|15229066|ref|NP_188379.1|/2.38552e-115/late embryogenesis abundant protein (LEA) family protein [Arabidopsis thaliana]
AT1G27980	1861	547	628	62.79	81.73	0.380331	Up	6.34338e-06	0.000174841	cdna:known chromosome:TAIR10:1:9748737:9752769:1 gene:AT1G27980 transcript:AT1G27980.1 description:"Sphingosine-1-phosphate lyase"	gi|15217780|ref|NP_174119.1|/0/Sphingosine-1-phosphate lyase [Arabidopsis thaliana]
AT1G48760	3438.31	573	657	35.27	45.86	0.378795	Up	4.29694e-06	0.000124389	cdna:known chromosome:TAIR10:1:18036006:18039405:-1 gene:AT1G48760 transcript:AT1G48760.3 description:"AP-3 complex subunit delta"	gi|15221961|ref|NP_175308.1|/0/AP-3 complex subunit delta [Arabidopsis thaliana]
AT2G43590	1074	226	259	45.61	59.26	0.377708	Up	0.00396446	0.0414663	cdna:known chromosome:TAIR10:2:18081331:18082767:-1 gene:AT2G43590 transcript:AT2G43590.1 description:"Chitinase family protein"	gi|15224312|ref|NP_181887.1|/1.67913e-145/chitinase family protein [Arabidopsis thaliana]
AT5G58060	994	302	346	66.04	85.78	0.377301	Up	0.000879656	0.0123955	cdna:known chromosome:TAIR10:5:23498139:23500384:1 gene:AT5G58060 transcript:AT5G58060.2 description:"VAMP-like protein YKT61"	gi|238481584|ref|NP_001154785.1|/4.6502e-124/VAMP-like protein YKT61 [Arabidopsis thaliana]
AT2G18540	2124	1528	1750	153.3	199.06	0.376846	Up	7.96166e-14	7.18776e-12	cdna:known chromosome:TAIR10:2:8042382:8045008:-1 gene:AT2G18540 transcript:AT2G18540.1 description:"RmlC-like cupins superfamily protein"	gi|42569129|ref|NP_179444.2|/0/cupin family protein [Arabidopsis thaliana]
AT1G22610	3298	576	659	36.99	47.98	0.375298	Up	4.93278e-06	0.000140882	cdna:known chromosome:TAIR10:1:7994291:7997588:1 gene:AT1G22610 transcript:AT1G22610.1 description:"C2 calcium/lipid-binding plant phosphoribosyltransferase family protein"	gi|15219915|ref|NP_173675.1|/0/C2 calcium/lipid-binding plant phosphoribosyltransferase family protein [Arabidopsis thaliana]
AT4G12130	1517	255	291	36.07	46.67	0.371696	Up	0.00263384	0.0297228	cdna:known chromosome:TAIR10:4:7263599:7265812:1 gene:AT4G12130 transcript:AT4G12130.1 description:"Glycine cleavage T-protein family"	gi|79470337|ref|NP_192950.2|/0/mitochondrial-type protein COG0354 [Arabidopsis thaliana]
AT2G17840	1731	1354	1545	167.34	216.49	0.371518	Up	4.30712e-12	3.11076e-10	cdna:known chromosome:TAIR10:2:7755605:7757852:-1 gene:AT2G17840 transcript:AT2G17840.1 description:"Senescence/dehydration-associated protein-related"	gi|15227905|ref|NP_179374.1|/0/senescence/dehydration related protein [Arabidopsis thaliana]
AT4G39130	529	234	267	99.43	128.63	0.371474	Up	0.00398328	0.0416222	cdna:known chromosome:TAIR10:4:18228118:18228852:-1 gene:AT4G39130 transcript:AT4G39130.1 description:"Dehydrin family protein"	gi|15234960|ref|NP_195624.1|/2.735e-68/Dehydrin family protein [Arabidopsis thaliana]
AT5G40340	3096	316	360	21.63	27.94	0.369298	Up	0.000886054	0.0124609	cdna:known chromosome:TAIR10:5:16131654:16134916:-1 gene:AT5G40340 transcript:AT5G40340.1 description:"Tudor/PWWP/MBT superfamily protein"	gi|15242667|ref|NP_198850.1|/0/PWWP domain-containing protein [Arabidopsis thaliana]
AT1G15430	1137.47	481	547	91.33	117.95	0.369015	Up	4.68128e-05	0.00103787	cdna:known chromosome:TAIR10:1:5304459:5306012:1 gene:AT1G15430 transcript:AT1G15430.2 description:"Protein of unknown function (DUF1644)"	gi|18394245|ref|NP_563977.1|/5.27021e-145/uncharacterized protein [Arabidopsis thaliana]
AT5G12310	1373	315	357	49.35	63.42	0.361888	Up	0.00116437	0.0156518	cdna:known chromosome:TAIR10:5:3980226:3982442:-1 gene:AT5G12310 transcript:AT5G12310.1 description:"RING/U-box superfamily protein"	gi|18416834|ref|NP_568264.1|/2.08243e-109/RING/U-box superfamily protein [Arabidopsis thaliana]
AT3G54680	1206	326	369	58.37	74.91	0.359931	Up	0.00101632	0.0139252	cdna:known chromosome:TAIR10:3:20244389:20246080:1 gene:AT3G54680 transcript:AT3G54680.1 description:"proteophosphoglycan-related"	gi|7258372|emb|CAB77588.1|/3.55928e-78/putative protein [Arabidopsis thaliana]
AT1G30860	2624	622	704	50.35	64.61	0.359766	Up	5.69416e-06	0.000160264	cdna:known chromosome:TAIR10:1:10986523:10989504:-1 gene:AT1G30860 transcript:AT1G30860.1 description:"RING/U-box superfamily protein"	gi|42562421|ref|NP_174371.2|/0/RING/U-box superfamily protein [Arabidopsis thaliana]
AT4G19170	2072	463	524	47.64	61.13	0.359707	Up	9.09194e-05	0.00181209	cdna:known chromosome:TAIR10:4:10481786:10483857:1 gene:AT4G19170 transcript:AT4G19170.1 description:"Probable carotenoid cleavage dioxygenase 4, chloroplastic"	gi|15234169|ref|NP_193652.1|/0/nine-cis-epoxycarotenoid dioxygenase 4 [Arabidopsis thaliana]
AT1G54860	901	8135	9191	1970.07	2523.61	0.357242	Up	1.29717e-59	5.7578e-57	cdna:known chromosome:TAIR10:1:20457421:20458631:-1 gene:AT1G54860 transcript:AT1G54860.1 description:"Glycoprotein membrane precursor GPI-anchored"	gi|18405086|ref|NP_564669.1|/1.73384e-110/Glycoprotein membrane precursor GPI-anchored [Arabidopsis thaliana]
AT2G07706	2080	409	461.84	41.92	53.66	0.356208	Up	0.000301016	0.00500269	cdna:known chromosome:TAIR10:2:3381901:3386102:-1 gene:AT2G07706 transcript:AT2G07706.1 description:"unknown protein\x3b BEST Arabidopsis thaliana protein match is\x3a unknown protein (TAIR\x3aATMG00470.1)\x3b Has 35333 Blast hits to 34131 proteins in 2444 species\x3a Archae - 798\x3b Bacteria - 22429\x3b Metazoa - 974\x3b Fungi - 991\x3b Plants - 531\x3b Viruses - 0\x3b Other Euk /.../s - 9610 (…	gi|334184173|ref|NP_178792.3|/0/uncharacterized protein [Arabidopsis thaliana]
AT2G30020	1402	444	501	68.09	87.11	0.355395	Up	0.000154458	0.00283209	cdna:known chromosome:TAIR10:2:12814410:12816088:1 gene:AT2G30020 transcript:AT2G30020.1 description:"Probable protein phosphatase 2C 25"	gi|75223238|sp|O80871.1|P2C25_ARATH/0/RecName: Full=Probable protein phosphatase 2C 25; Short=AtPP2C25; AltName: Full=Protein phosphatase AP2C1 [Arabidopsis thaliana]
AT1G27461	1268	2079	2343	353.49	451.69	0.353664	Up	3.8434e-16	4.30987e-14	cdna:known chromosome:TAIR10:1:9537746:9539013:-1 gene:AT1G27461 transcript:AT1G27461.1 description:"unknown protein\x3b Has 30201 Blast hits to 17322 proteins in 780 species\x3a Archae - 12\x3b Bacteria - 1396\x3b Metazoa - 17338\x3b Fungi - 3422\x3b Plants - 5037\x3b Viruses - 0\x3b Other Eukaryotes - 2996 (source\x3a NCBI BLink)."	gi|116830121|gb|ABK28018.1|/1.66198e-174/unknown [Arabidopsis thaliana]
AT4G39675	466	492	554	239.68	306	0.352422	Up	7.9119e-05	0.00161158	cdna:known chromosome:TAIR10:4:18413775:18414240:1 gene:AT4G39675 transcript:AT4G39675.1 description:"unknown protein\x3b Has 30201 Blast hits to 17322 proteins in 780 species\x3a Archae - 12\x3b Bacteria - 1396\x3b Metazoa - 17338\x3b Fungi - 3422\x3b Plants - 5037\x3b Viruses - 0\x3b Other Eukaryotes - 2996 (source\x3a NCBI BLink)."	gi|18420502|ref|NP_568065.1|/1.11156e-20/uncharacterized protein [Arabidopsis thaliana]
AT3G48580	1038	356	400	74.43	94.81	0.349155	Up	0.000880294	0.0123881	cdna:known chromosome:TAIR10:3:18007165:18008463:1 gene:AT3G48580 transcript:AT3G48580.2 description:"Probable xyloglucan endotransglucosylase/hydrolase protein 11"	gi|18408662|ref|NP_566910.1|/1.81207e-157/probable xyloglucan endotransglucosylase/hydrolase 11 [Arabidopsis thaliana]
AT5G14540	1880	439	493	49.87	63.5	0.348584	Up	0.000228614	0.00393763	cdna:known chromosome:TAIR10:5:4687147:4689674:-1 gene:AT5G14540 transcript:AT5G14540.1 description:"Protein of unknown function (DUF1421)"	gi|42567849|ref|NP_196958.2|/3.09442e-125/uncharacterized protein [Arabidopsis thaliana]
AT1G03600	780	359	403	101.08	128.65	0.347954	Up	0.000878648	0.0123977	cdna:known chromosome:TAIR10:1:898876:899655:1 gene:AT1G03600 transcript:AT1G03600.1 description:"Photosystem II repair protein PSB27-H1, chloroplastic"	gi|18379115|ref|NP_563687.1|/6.39699e-68/photosystem II Psb27 protein [Arabidopsis thaliana]
AT2G24945	2820	485.95	545	36.56	46.49	0.346654	Up	0.000102757	0.00200123	cdna:known chromosome:TAIR10:2:10609413:10612232:1 gene:AT2G24945 transcript:AT2G24945.1 description:"unknown protein\x3b BEST Arabidopsis thaliana protein match is\x3a unknown protein (TAIR\x3aAT4G36925.1)\x3b Has 6 Blast hits to 6 proteins in 2 species\x3a Archae - 0\x3b Bacteria - 0\x3b Metazoa - 0\x3b Fungi - 0\x3b Plants - 6\x3b Viruses - 0\x3b Other Eukaryotes - 0 (source\x3a NC /.../nk)."	gi|9279670|dbj|BAB01227.1|/1.78856e-98/unnamed protein product [Arabidopsis thaliana]
AT4G20170	1993	626.72	702.76	67.08	85.29	0.346494	Up	1.22667e-05	0.000316794	cdna:known chromosome:TAIR10:4:10896679:10899141:1 gene:AT4G20170 transcript:AT4G20170.1 description:"Domain of unknown function (DUF23)"	gi|15235328|ref|NP_193750.1|/0/uncharacterized protein [Arabidopsis thaliana]
AT5G42290	525	644	716	275.88	347.76	0.334051	Up	1.98104e-05	0.000486267	cdna:known chromosome:TAIR10:5:16911637:16912161:1 gene:AT5G42290 transcript:AT5G42290.1 description:"transcription activator-related"	gi|15238923|ref|NP_199044.1|/2.09898e-60/transcription activator-related protein [Arabidopsis thaliana]
AT3G10340	2584	352	391	28.94	36.45	0.332854	Up	0.00167865	0.0210014	cdna:known chromosome:TAIR10:3:3204013:3208022:1 gene:AT3G10340 transcript:AT3G10340.1 description:"Phenylalanine ammonia-lyase 4"	gi|15228269|ref|NP_187645.1|/0/phenylalanine ammonia-lyase 4 [Arabidopsis thaliana]
AT5G24910	1790	298	331	35.59	44.82	0.332671	Up	0.00384904	0.0404776	cdna:known chromosome:TAIR10:5:8567581:8570358:-1 gene:AT5G24910 transcript:AT5G24910.1 description:"Cytochrome P450 714A1"	gi|18420859|ref|NP_568463.1|/0/cytochrome P450, family 714, subfamily A, polypeptide 1 [Arabidopsis thaliana]
AT3G07090	1046	544	604	112.83	142.03	0.332045	Up	9.71836e-05	0.00191544	cdna:known chromosome:TAIR10:3:2242998:2244820:-1 gene:AT3G07090 transcript:AT3G07090.1 description:"PPPDE putative thiol peptidase family protein"	gi|15231383|ref|NP_187365.1|/2.48315e-138/PPPDE putative thiol peptidase family protein [Arabidopsis thaliana]
AT3G10800	2291	458	508	42.55	53.5	0.33038	Up	0.000371368	0.00601244	cdna:known chromosome:TAIR10:3:3379254:3381621:1 gene:AT3G10800 transcript:AT3G10800.1 description:"bZIP transcription factor 28"	gi|15228374|ref|NP_187691.1|/0/putative bZIP transcription factor [Arabidopsis thaliana]
AT4G28300	1953.24	809	892	88.27	110.5	0.324051	Up	4.2057e-06	0.000122581	cdna:known chromosome:TAIR10:4:14014673:14017068:1 gene:AT4G28300 transcript:AT4G28300.2 description:"Protein of unknown function (DUF1421)"	gi|22328997|ref|NP_194559.2|/4.06099e-154/uncharacterized protein [Arabidopsis thaliana]
AT2G40140	2310	1051	1160	96.82	121.16	0.323536	Up	1.37077e-07	5.36867e-06	cdna:known chromosome:TAIR10:2:16772203:16774657:1 gene:AT2G40140 transcript:AT2G40140.2 description:"Zinc finger CCCH domain-containing protein 29"	gi|15225637|ref|NP_181543.1|/0/zinc finger CCCH domain-containing protein 29 [Arabidopsis thaliana]
AT2G25890	747	2775	3060	817.58	1022.18	0.322217	Up	1.53341e-17	1.91058e-15	cdna:known chromosome:TAIR10:2:11037380:11038126:1 gene:AT2G25890 transcript:AT2G25890.1 description:"Oleosin family protein"	gi|27754701|gb|AAO22794.1|/1.35683e-56/putative oleosin protein [Arabidopsis thaliana]
AT4G31860	1541.35	599	660	83.43	104.13	0.319748	Up	7.93888e-05	0.00161553	cdna:known chromosome:TAIR10:4:15406440:15409000:-1 gene:AT4G31860 transcript:AT4G31860.2 description:"Probable protein phosphatase 2C 60"	gi|75266736|sp|Q9SZ53.1|P2C60_ARATH/0/RecName: Full=Probable protein phosphatase 2C 60; Short=AtPP2C60 [Arabidopsis thaliana]
AT5G48180	1395	469	516	72.29	90.18	0.319011	Up	0.000525206	0.0081323	cdna:known chromosome:TAIR10:5:19540937:19542426:-1 gene:AT5G48180 transcript:AT5G48180.1 description:"Nitrile-specifier protein 5"	gi|18422882|ref|NP_568692.1|/0/nitrile specifier protein 5 [Arabidopsis thaliana]
AT4G13250	1861.06	1434	1578	164.78	205.35	0.317544	Up	1.29492e-09	6.79545e-08	cdna:known chromosome:TAIR10:4:7684156:7686873:-1 gene:AT4G13250 transcript:AT4G13250.2 description:"Probable chlorophyll(ide) b reductase NYC1, chloroplastic"	gi|334186489|ref|NP_001190716.1|/0/probable chlorophyll(ide) b reductase NYC1 [Arabidopsis thaliana]
AT3G19240	2215	1061	1166	102	127.09	0.317281	Up	2.14098e-07	8.20427e-06	cdna:known chromosome:TAIR10:3:6664250:6666558:1 gene:AT3G19240 transcript:AT3G19240.1 description:"Vacuolar import/degradation, Vid27-related protein"	gi|15230321|ref|NP_188555.1|/0/vacuolar import/degradation, Vid27-related protein [Arabidopsis thaliana]
AT3G62770	1628.85	586	638	76.37	95.13	0.316894	Up	0.000231176	0.00397213	cdna:known chromosome:TAIR10:3:23218633:23221232:-1 gene:AT3G62770 transcript:AT3G62770.3 description:"Autophagy-related protein 18a"	gi|240255690|ref|NP_567132.4|/0/autophagy-related protein 18a [Arabidopsis thaliana]
AT3G03150	692	1337	1465	426.94	530.41	0.313075	Up	9.46324e-09	4.4607e-07	cdna:known chromosome:TAIR10:3:727554:729504:-1 gene:AT3G03150 transcript:AT3G03150.1 description:"unknown protein\x3b FUNCTIONS IN\x3a molecular_function unknown\x3b INVOLVED IN\x3a biological_process unknown\x3b LOCATED IN\x3a mitochondrion\x3b EXPRESSED IN\x3a 22 plant structures\x3b EXPRESSED DURING\x3a 13 growth stages\x3b BEST Arabidopsis thaliana protein match is\x3a unknown /.../in (TAIR\…	gi|18396458|ref|NP_566194.1|/2.89115e-55/uncharacterized protein [Arabidopsis thaliana]
AT1G80180	759	515	564	149.21	185.27	0.312285	Up	0.000380078	0.0061348	cdna:known chromosome:TAIR10:1:30156826:30157584:-1 gene:AT1G80180 transcript:AT1G80180.1 description:"unknown protein\x3b FUNCTIONS IN\x3a molecular_function unknown\x3b INVOLVED IN\x3a biological_process unknown\x3b LOCATED IN\x3a plasma membrane\x3b EXPRESSED IN\x3a 21 plant structures\x3b EXPRESSED DURING\x3a 10 growth stages\x3b BEST Arabidopsis thaliana protein match is\x3a unkno /.../tein …	gi|18412687|ref|NP_565233.1|/6.11055e-68/MAPK kinase substrate [Arabidopsis thaliana]
AT5G06865	1381	481	526	74.91	92.88	0.31021	Up	0.000649698	0.00968005	cdna:known chromosome:TAIR10:5:2132276:2133743:-1 gene:AT5G06865 transcript:AT5G06865.2 description:"other RNA"	gi|15240182|ref|NP_196304.1|/5.70766e-179/polygalacturonase inhibitor 1 [Arabidopsis thaliana]
AT3G30775	1866	1977	2161	226.31	280.46	0.309495	Up	5.30428e-12	3.7671e-10	cdna:known chromosome:TAIR10:3:12448636:12451248:-1 gene:AT3G30775 transcript:AT3G30775.1 description:"Proline dehydrogenase 1, mitochondrial"	gi|42565343|ref|NP_189701.3|/0/proline dehydrogenase 1 [Arabidopsis thaliana]
AT4G33920	1634	400	434	52.44	64.5	0.298631	Up	0.00278766	0.0311289	cdna:known chromosome:TAIR10:4:16260663:16262981:1 gene:AT4G33920 transcript:AT4G33920.1 description:"Probable protein phosphatase 2C 63"	gi|75279001|sp|O81760.1|P2C63_ARATH/0/RecName: Full=Probable protein phosphatase 2C 63; Short=AtPP2C63 [Arabidopsis thaliana]
AT4G01410	1005	420	454	90.8	111.28	0.29343	Up	0.00264776	0.0298482	cdna:known chromosome:TAIR10:4:578165:579169:1 gene:AT4G01410 transcript:AT4G01410.1 description:"Late embryogenesis abundant (LEA) hydroxyproline-rich glycoprotein family"	gi|15234173|ref|NP_192050.1|/4.94636e-96/late embryogenesis abundant hydroxyproline-rich glycoprotein [Arabidopsis thaliana]
AT3G24927	903	473	511	114.28	139.98	0.292648	Up	0.0014703	0.0187582	cdna:known chromosome:TAIR10:3:9103087:9103989:1 gene:AT3G24927 transcript:AT3G24927.1 description:"pseudogene of unknown protein"	gi|11994673|dbj|BAB02901.1|/1.01115e-33/unnamed protein product [Arabidopsis thaliana]
AT5G06320	976	378	408	84.24	103.09	0.291327	Up	0.00465322	0.0465016	cdna:known chromosome:TAIR10:5:1930793:1931768:-1 gene:AT5G06320 transcript:AT5G06320.1 description:"NDR1/HIN1-like 3"	gi|15239999|ref|NP_196250.1|/1.62577e-96/NDR1/HIN1-Like protein 3 [Arabidopsis thaliana]
AT3G02480	449	1494	1611	757.77	926.45	0.289953	Up	2.18644e-08	9.66479e-07	cdna:known chromosome:TAIR10:3:512312:513027:1 gene:AT3G02480 transcript:AT3G02480.1 description:"Late embryogenesis abundant protein (LEA) family protein"	gi|18396202|ref|NP_566173.1|/9.36348e-22/Late embryogenesis abundant protein (LEA) family protein [Arabidopsis thaliana]
AT3G15670	1020	57333	61736	12205.3	14901.1	0.287908	Up	1.86561e-259	2.83919e-256	cdna:known chromosome:TAIR10:3:5309886:5310988:-1 gene:AT3G15670 transcript:AT3G15670.1 description:"Late embryogenesis abundant protein (LEA) family protein"	gi|15232660|ref|NP_188188.1|/4.45202e-68/Late embryogenesis abundant protein (LEA) family protein [Arabidopsis thaliana]
AT5G16650	912	474	510	113.35	138.27	0.286704	Up	0.0018286	0.0223523	cdna:known chromosome:TAIR10:5:5463177:5465331:-1 gene:AT5G16650 transcript:AT5G16650.1 description:"Chaperone DnaJ-domain superfamily protein"	gi|15237385|ref|NP_197168.1|/2.34416e-70/chaperone DnaJ-domain containing protein [Arabidopsis thaliana]
AT5G39720	661	1599	1720	535.93	653.62	0.286408	Up	1.09297e-08	5.07336e-07	cdna:known chromosome:TAIR10:5:15899646:15900653:1 gene:AT5G39720 transcript:AT5G39720.1 description:"AIG2-like protein"	gi|15242449|ref|NP_198788.1|/1.88133e-93/avirulence induced protein 2 like protein [Arabidopsis thaliana]
AT1G65720	815	891	958	239.6	292.08	0.285736	Up	2.0733e-05	0.000506579	cdna:known chromosome:TAIR10:1:24440259:24441073:-1 gene:AT1G65720 transcript:AT1G65720.1 description:"unknown protein\x3b FUNCTIONS IN\x3a molecular_function unknown\x3b INVOLVED IN\x3a biological_process unknown\x3b LOCATED IN\x3a endomembrane system\x3b EXPRESSED IN\x3a 24 plant structures\x3b EXPRESSED DURING\x3a 15 growth stages\x3b Has 44 Blast hits to 44 proteins in 14 specie /.../hae - 0\…	gi|18408349|ref|NP_564863.1|/2.21307e-74/uncharacterized protein [Arabidopsis thaliana]
AT1G20630	2023	917.1	983.99	96.68	117.62	0.282844	Up	2.1396e-05	0.000519798	cdna:known chromosome:TAIR10:1:7146636:7149977:1 gene:AT1G20630 transcript:AT1G20630.1 description:"Catalase-1"	gi|18394890|ref|NP_564121.1|/0/catalase 1 [Arabidopsis thaliana]
AT1G32560	696	17962	19249	5700.99	6926.9	0.280997	Up	1.19215e-78	6.6842e-76	cdna:known chromosome:TAIR10:1:11774484:11775279:1 gene:AT1G32560 transcript:AT1G32560.1 description:"Late embryogenesis abundant protein, group 1 protein"	gi|15223243|ref|NP_174534.1|/1.50234e-43/Late embryogenesis abundant protein, group 1 protein [Arabidopsis thaliana]
AT5G05410	1449.13	2860	3059	423.7	514.13	0.27909	Up	1.22257e-13	1.07194e-11	cdna:known chromosome:TAIR10:5:1602205:1603926:1 gene:AT5G05410 transcript:AT5G05410.2 description:"Dehydration-responsive element-binding protein 2A"	gi|79327026|ref|NP_001031837.1|/5.37937e-142/dehydration-responsive element-binding protein 2A [Arabidopsis thaliana]
AT2G21490	836	38169	40836.5	9994.48	12123.6	0.278621	Up	4.98416e-162	5.05679e-159	cdna:known chromosome:TAIR10:2:9206016:9207125:-1 gene:AT2G21490 transcript:AT2G21490.1 description:"Probable dehydrin LEA"	gi|15226568|ref|NP_179744.1|/7.77681e-46/dehydrin LEA [Arabidopsis thaliana]
AT1G03890	1520	2790	2979	393.83	476.77	0.27572	Up	4.0315e-13	3.27844e-11	cdna:known chromosome:TAIR10:1:989198:991020:1 gene:AT1G03890 transcript:AT1G03890.1 description:"12S seed storage protein CRD"	gi|15219584|ref|NP_171885.1|/0/12S seed storage protein CRD [Arabidopsis thaliana]
AT3G53040	1645	15923	16987	2073.04	2507.47	0.274484	Up	1.15777e-66	5.73661e-64	cdna:known chromosome:TAIR10:3:19664674:19666487:-1 gene:AT3G53040 transcript:AT3G53040.1 description:"late embryogenesis abundant protein, putative / LEA protein, putative"	gi|7529728|emb|CAB86908.1|/0/late embryogenesis abundant protein-like [Arabidopsis thaliana]
AT3G04360	1307	496	528	81.75	98.67	0.271393	Up	0.00262324	0.0296345	cdna:known chromosome:TAIR10:3:1157004:1158310:-1 gene:AT3G04360 transcript:AT3G04360.1 description:"Calcium-dependent lipid-binding (CaLB domain) family protein"	gi|240255279|ref|NP_566225.4|/7.34547e-149/calcium-dependent lipid-binding family protein [Arabidopsis thaliana]
AT1G52690	809.11	19822	21068	5369.48	6472.28	0.269492	Up	2.94762e-79	1.7445e-76	cdna:known chromosome:TAIR10:1:19619745:19621534:1 gene:AT1G52690 transcript:AT1G52690.2 description:"Late embryogenesis abundant protein (LEA) family protein"	gi|15219071|ref|NP_175678.1|/1.42612e-74/Late embryogenesis abundant protein (LEA) family protein [Arabidopsis thaliana]
AT1G10170	3897	747	794	40.53	48.84	0.269073	Up	0.000251112	0.00425632	cdna:known chromosome:TAIR10:1:3333595:3337491:-1 gene:AT1G10170 transcript:AT1G10170.1 description:"NF-X1-type zinc finger protein NFXL1"	gi|15218447|ref|NP_172488.1|/0/NF-X1-type zinc finger protein NFXL1 [Arabidopsis thaliana]
AT1G19530	700	909	966	286.77	345.53	0.268917	Up	5.48404e-05	0.00118382	cdna:known chromosome:TAIR10:1:6763915:6764971:1 gene:AT1G19530 transcript:AT1G19530.1 description:"unknown protein\x3b FUNCTIONS IN\x3a molecular_function unknown\x3b INVOLVED IN\x3a N-terminal protein myristoylation, anaerobic respiration\x3b LOCATED IN\x3a cellular_component unknown\x3b EXPRESSED IN\x3a leaf apex, inflorescence meristem, hypocotyl, root, flower\x3b EXPRE /.../URING\x3a petal d…	gi|18394756|ref|NP_564090.1|/5.60679e-54/uncharacterized protein [Arabidopsis thaliana]
AT4G26740	1063	2786	2960	568.26	684.54	0.268584	Up	1.76294e-12	1.31794e-10	cdna:known chromosome:TAIR10:4:13473516:13475328:-1 gene:AT4G26740 transcript:AT4G26740.1 description:"Peroxygenase 1"	gi|15236846|ref|NP_194404.1|/1.81596e-144/peroxygenase 1 [Arabidopsis thaliana]
AT5G43770	678	2184	2316	712.62	856.8	0.265826	Up	6.52326e-10	3.54552e-08	cdna:known chromosome:TAIR10:5:17588790:17589467:1 gene:AT5G43770 transcript:AT5G43770.1 description:"proline-rich family protein"	gi|15239982|ref|NP_199190.1|/5.04373e-41/proline-rich family protein [Arabidopsis thaliana]
AT3G45640	1483	463	491	67.03	80.59	0.265794	Up	0.00443424	0.0448604	cdna:known chromosome:TAIR10:3:16756770:16758698:1 gene:AT3G45640 transcript:AT3G45640.1 description:"Mitogen-activated protein kinase 3"	gi|15231196|ref|NP_190150.1|/0/mitogen-activated protein kinase 3 [Arabidopsis thaliana]
AT4G32300	3121	514	545	34.9	41.96	0.265788	Up	0.00274096	0.0307363	cdna:known chromosome:TAIR10:4:15599475:15602595:1 gene:AT4G32300 transcript:AT4G32300.1 description:"G-type lectin S-receptor-like serine/threonine-protein kinase SD2-5"	gi|22329085|ref|NP_194957.2|/0/G-type lectin S-receptor-like serine/threonine-protein kinase SD2-5 [Arabidopsis thaliana]
AT4G19200	974	828	878	184.91	222.31	0.26575	Up	0.000143032	0.00266151	cdna:known chromosome:TAIR10:4:10498876:10500722:1 gene:AT4G19200 transcript:AT4G19200.1 description:"proline-rich family protein"	gi|297788769|ref|XP_002862431.1|/1.65547e-16/expressed protein [Arabidopsis lyrata subsp. lyrata]
AT3G55430	1768	614	651	74.26	89.27	0.26559	Up	0.00106498	0.0144433	cdna:known chromosome:TAIR10:3:20549599:20552215:-1 gene:AT3G55430 transcript:AT3G55430.1 description:"O-Glycosyl hydrolases family 17 protein"	gi|15233271|ref|NP_191103.1|/0/O-Glycosyl hydrolases family 17 protein [Arabidopsis thaliana]
AT1G34370	1806.27	1215	1288	143.79	172.8	0.26514	Up	4.24836e-06	0.000123486	cdna:known chromosome:TAIR10:1:12550455:12552699:1 gene:AT1G34370 transcript:AT1G34370.3 description:"Protein SENSITIVE TO PROTON RHIZOTOXICITY 1"	gi|15218606|ref|NP_174697.1|/0/protein SENSITIVE TO PROTON RHIZOTOXICITY 1 [Arabidopsis thaliana]
AT2G16890	1645	761	808	99.26	119.27	0.264947	Up	0.000240034	0.00409461	cdna:known chromosome:TAIR10:2:7316889:7319181:1 gene:AT2G16890 transcript:AT2G16890.2 description:"UDP-glycosyltransferase 90A1"	gi|30679790|ref|NP_850992.1|/0/UDP-glycosyltransferase 90A1 [Arabidopsis thaliana]
AT1G03790	1573	2123	2248	289.34	347.37	0.263707	Up	1.54671e-09	8.03759e-08	cdna:known chromosome:TAIR10:1:954525:956097:1 gene:AT1G03790 transcript:AT1G03790.1 description:"Zinc finger CCCH domain-containing protein 2"	gi|15219557|ref|NP_171875.1|/6.30186e-137/CCCH-type zinc finger protein SOMNUS [Arabidopsis thaliana]
AT1G17810	1173	15187	15988	2798.02	3339.71	0.255317	Up	5.74286e-55	2.22468e-52	cdna:known chromosome:TAIR10:1:6130025:6131627:1 gene:AT1G17810 transcript:AT1G17810.1 description:"Probable aquaporin TIP3-2"	gi|15220848|ref|NP_173223.1|/1.90782e-129/beta-tonoplast intrinsic protein [Arabidopsis thaliana]
AT2G32210	583	594.27	625.56	227.58	271.62	0.255216	Up	0.0020737	0.0247381	cdna:known chromosome:TAIR10:2:13677986:13678830:1 gene:AT2G32210 transcript:AT2G32210.1 description:"unknown protein\x3b BEST Arabidopsis thaliana protein match is\x3a unknown protein (TAIR\x3aAT2G32190.1)\x3b Has 214 Blast hits to 214 proteins in 21 species\x3a Archae - 0\x3b Bacteria - 0\x3b Metazoa - 1\x3b Fungi - 10\x3b Plants - 203\x3b Viruses - 0\x3b Other Eukaryotes - 0 (so /.../NCBI BLin…	gi|18402900|ref|NP_565740.1|/2.47332e-37/uncharacterized protein [Arabidopsis thaliana]
AT1G64710	1419.88	566	594	85.45	101.94	0.254568	Up	0.0030759	0.0337984	cdna:known chromosome:TAIR10:1:24044771:24046552:1 gene:AT1G64710 transcript:AT1G64710.2 description:"GroES-like zinc-binding dehydrogenase family protein"	gi|42562944|ref|NP_176652.2|/0/alcohol dehydrogenase-like 4 [Arabidopsis thaliana]
AT5G06760	856	16302	17103	4164.53	4953.74	0.250364	Up	1.3968e-56	5.72312e-54	cdna:known chromosome:TAIR10:5:2089492:2090430:-1 gene:AT5G06760 transcript:AT5G06760.1 description:"Late Embryogenesis Abundant 4-5"	gi|15240144|ref|NP_196294.1|/2.50904e-39/late embryogenesis abundant protein 4-5 [Arabidopsis thaliana]
AT3G13310	834	942	988	247.28	294.06	0.249965	Up	0.000142223	0.00264878	cdna:known chromosome:TAIR10:3:4310608:4311441:-1 gene:AT3G13310 transcript:AT3G13310.1 description:"Chaperone DnaJ-domain superfamily protein"	gi|15231204|ref|NP_187939.1|/3.81509e-85/chaperone DnaJ-domain containing protein [Arabidopsis thaliana]
AT5G62640	1903.21	757	794	85.03	101	0.248311	Up	0.000646412	0.00969209	cdna:known chromosome:TAIR10:5:25149433:25152541:-1 gene:AT5G62640 transcript:AT5G62640.3 description:"proline-rich family protein"	gi|79331962|ref|NP_001032126.1|/9.22572e-170/protein EARLY FLOWERING 5 [Arabidopsis thaliana]
AT4G27530	535	2431	2546	1020.53	1211.8	0.247833	Up	1.38692e-09	7.2426e-08	cdna:known chromosome:TAIR10:4:13752633:13753257:1 gene:AT4G27530 transcript:AT4G27530.1 description:"unknown protein\x3b BEST Arabidopsis thaliana protein match is\x3a unknown protein (TAIR\x3aAT5G53895.1)\x3b Has 14 Blast hits to 14 proteins in 3 species\x3a Archae - 0\x3b Bacteria - 0\x3b Metazoa - 0\x3b Fungi - 0\x3b Plants - 14\x3b Viruses - 0\x3b Other Eukaryotes - 0 (source\x3a /.../BLink)…	gi|15234168|ref|NP_194483.1|/2.82204e-68/uncharacterized protein [Arabidopsis thaliana]
AT2G14878	876	2117	2215	527.94	626.28	0.246434	Up	1.91948e-08	8.57367e-07	cdna:known chromosome:TAIR10:2:6392167:6393042:1 gene:AT2G14878 transcript:AT2G14878.1	-
AT1G08570	1305.42	1027	1061	167.82	198.51	0.242297	Up	0.000304006	0.00503275	cdna:known chromosome:TAIR10:1:2712930:2714733:1 gene:AT1G08570 transcript:AT1G08570.4 description:"Thioredoxin-like 1-1, chloroplastic"	gi|145323804|ref|NP_001077491.1|/7.26531e-128/atypical CYS HIS rich thioredoxin 4 [Arabidopsis thaliana]
AT4G02880	2672.44	1164	1222	93.09	110.09	0.241985	Up	2.11036e-05	0.000513867	cdna:known chromosome:TAIR10:4:1274465:1278718:1 gene:AT4G02880 transcript:AT4G02880.2 description:"unknown protein\x3b BEST Arabidopsis thaliana protein match is\x3a unknown protein (TAIR\x3aAT1G03290.2)\x3b Has 30201 Blast hits to 17322 proteins in 780 species\x3a Archae - 12\x3b Bacteria - 1396\x3b Metazoa - 17338\x3b Fungi - 3422\x3b Plants - 5037\x3b Viruses - 0\x3b Other Eu /.../es - 2996 (…	gi|22328259|ref|NP_192197.2|/0/uncharacterized protein [Arabidopsis thaliana]
AT5G64430	1885	1012	1055	114.65	135.52	0.241269	Up	0.000145207	0.00269492	cdna:known chromosome:TAIR10:5:25762270:25764154:-1 gene:AT5G64430 transcript:AT5G64430.1 description:"Octicosapeptide/Phox/Bem1p family protein"	gi|15237703|ref|NP_201248.1|/0/PB1 domain-containing protein [Arabidopsis thaliana]
AT4G05050	1049.01	3065.6	3182.1	633.58	746.07	0.235784	Up	1.19634e-10	7.24128e-09	cdna:known chromosome:TAIR10:4:2588004:2589184:-1 gene:AT4G05050 transcript:AT4G05050.4 description:"Polyubiquitin 11"	gi|357512381|ref|XP_003626479.1|/1.56971e-124/Ubiquitin-like protein [Medicago truncatula]
AT5G64310	714	1245	1293	384.66	452.94	0.235736	Up	3.88224e-05	0.000878079	cdna:known chromosome:TAIR10:5:25721933:25722646:1 gene:AT5G64310 transcript:AT5G64310.1 description:"Classical arabinogalactan protein 1"	gi|15237661|ref|NP_201236.1|/1.10642e-20/arabinogalactan protein 1 [Arabidopsis thaliana]
AT3G14595	738	1488	1541	444.02	521.36	0.231655	Up	1.00186e-05	0.000266156	cdna:known chromosome:TAIR10:3:4908948:4910476:1 gene:AT3G14595 transcript:AT3G14595.1 description:"Ribosomal protein L18ae family"	gi|18400450|ref|NP_566490.1|/7.48184e-68/ribosomal protein L18ae family protein [Arabidopsis thaliana]
AT4G28520	1761.58	225401	232737	27302	32033.5	0.230574	Up	0	0	cdna:known chromosome:TAIR10:4:14087567:14089796:1 gene:AT4G28520 transcript:AT4G28520.4 description:"12S seed storage protein CRC"	gi|30688006|ref|NP_849465.1|/2.22991e-134/cruciferin 3 [Arabidopsis thaliana]
AT1G12330	1655	690	714	89.28	104.74	0.230404	Up	0.0027675	0.0309687	cdna:known chromosome:TAIR10:1:4194658:4196749:1 gene:AT1G12330 transcript:AT1G12330.1 description:"unknown protein\x3b INVOLVED IN\x3a biological_process unknown\x3b LOCATED IN\x3a chloroplast\x3b EXPRESSED IN\x3a 21 plant structures\x3b EXPRESSED DURING\x3a 12 growth stages\x3b BEST Arabidopsis thaliana protein match is\x3a unknown protein (TAIR\x3aAT5G12900.1)\x3b Has 249 Blast h /.../ 249 pro…	gi|22329507|ref|NP_172697.2|/0/uncharacterized protein [Arabidopsis thaliana]
AT3G50980	640	5537	5722	1920.34	2250.02	0.228576	Up	4.41546e-17	5.31502e-15	cdna:known chromosome:TAIR10:3:18941925:18942865:1 gene:AT3G50980 transcript:AT3G50980.1 description:"Dehydrin Xero 1"	gi|30693389|ref|NP_190667.2|/1.19556e-17/dehydrin xero 1 [Arabidopsis thaliana]
AT5G44310	1310.96	13225	13667	2173.1	2545.97	0.228461	Up	1.49876e-38	4.49754e-36	cdna:known chromosome:TAIR10:5:17847781:17849536:-1 gene:AT5G44310 transcript:AT5G44310.2 description:"Late embryogenesis abundant protein (LEA) family protein"	gi|30694492|ref|NP_851129.1|/2.40779e-153/Late embryogenesis abundant protein family protein [Arabidopsis thaliana]
AT4G11910	1202	2403	2477	431.71	504.55	0.224935	Up	5.24498e-08	2.18688e-06	cdna:known chromosome:TAIR10:4:7156252:7158042:1 gene:AT4G11910 transcript:AT4G11910.1 description:"Protein STAY-GREEN 2, chloroplastic"	gi|79470004|ref|NP_192928.2|/7.47634e-153/protein STAY-GREEN2 [Arabidopsis thaliana]
AT4G13830	891	1024	1054	250.88	292.79	0.222869	Up	0.00043312	0.00688661	cdna:known chromosome:TAIR10:4:8011424:8012780:1 gene:AT4G13830 transcript:AT4G13830.2 description:"Chaperone protein dnaJ 20, chloroplastic"	gi|30682610|ref|NP_849376.1|/5.58192e-71/chaperone protein dnaJ 20 [Arabidopsis thaliana]
AT3G12960	341	1875	1926	1287.78	1499.79	0.219874	Up	2.65308e-06	8.14503e-05	cdna:known chromosome:TAIR10:3:4136488:4136828:1 gene:AT3G12960 transcript:AT3G12960.1 description:"unknown protein\x3b Has 44 Blast hits to 44 proteins in 14 species\x3a Archae - 0\x3b Bacteria - 0\x3b Metazoa - 0\x3b Fungi - 0\x3b Plants - 44\x3b Viruses - 0\x3b Other Eukaryotes - 0 (source\x3a NCBI BLink)."	gi|15230652|ref|NP_187902.1|/1.37587e-41/uncharacterized protein [Arabidopsis thaliana]
AT3G50970	778	2892	2961	816.46	947.78	0.21517	Up	1.18122e-08	5.47112e-07	cdna:known chromosome:TAIR10:3:18940777:18941554:1 gene:AT3G50970 transcript:AT3G50970.1 description:"Dehydrin Xero 2"	gi|15230361|ref|NP_190666.1|/1.79858e-70/dehydrin Xero 2 [Arabidopsis thaliana]
AT2G47770	1044	4824	4922	1002.5	1159.73	0.210187	Up	6.625e-13	5.22786e-11	cdna:known chromosome:TAIR10:2:19568464:19569507:1 gene:AT2G47770 transcript:AT2G47770.1 description:"Translocator protein homolog"	gi|18407444|ref|NP_566110.1|/1.74778e-83/tryptophan-rich sensory protein-like protein [Arabidopsis thaliana]
AT5G06370	1120	796	811	153.82	177.69	0.208119	Up	0.00384856	0.0404926	cdna:known chromosome:TAIR10:5:1947139:1948612:-1 gene:AT5G06370 transcript:AT5G06370.1 description:"NC domain-containing protein-related"	gi|18415178|ref|NP_568167.1|/1.00547e-148/lecithin retinol acyltransferase domain protein [Arabidopsis thaliana]
AT5G56150	759.76	1265	1288	365.95	422.67	0.207885	Up	0.000287716	0.0048079	cdna:known chromosome:TAIR10:5:22729182:22731187:1 gene:AT5G56150 transcript:AT5G56150.2 description:"Ubiquitin-conjugating enzyme E2 30"	gi|18423829|ref|NP_568835.1|/7.9437e-84/ubiquitin-conjugating enzyme E2 30 [Arabidopsis thaliana]
AT3G11020	1434	1634	1663	244.84	282.53	0.206565	Up	3.98592e-05	0.000897717	cdna:known chromosome:TAIR10:3:3455355:3457214:1 gene:AT3G11020 transcript:AT3G11020.1 description:"Dehydration-responsive element-binding protein 2B"	gi|15228427|ref|NP_187713.1|/1.04855e-159/dehydration-responsive element-binding protein 2B [Arabidopsis thaliana]
AT3G21380	1662	6509.99	6613	838.69	965.95	0.203811	Up	5.71698e-16	6.21459e-14	cdna:known chromosome:TAIR10:3:7528184:7530677:1 gene:AT3G21380 transcript:AT3G21380.1 description:"Jacalin-related lectin 36"	gi|79410716|ref|NP_188775.2|/0/jacalin-like lectin domain-containing protein [Arabidopsis thaliana]
AT5G57550	1059	9881	10021	2023.32	2326.54	0.201461	Up	7.30084e-23	1.25445e-20	cdna:known chromosome:TAIR10:5:23304888:23306421:-1 gene:AT5G57550 transcript:AT5G57550.1 description:"Probable xyloglucan endotransglucosylase/hydrolase protein 25"	gi|1244752|gb|AAB18364.1|/6.4002e-158/xyloglucan endotransglycosylase-related protein, partial [Arabidopsis thaliana]
AT5G05220	662	1017	1030	340.32	390.78	0.199465	Up	0.00176682	0.0218479	cdna:known chromosome:TAIR10:5:1550267:1550928:1 gene:AT5G05220 transcript:AT5G05220.1 description:"unknown protein\x3b Has 30201 Blast hits to 17322 proteins in 780 species\x3a Archae - 12\x3b Bacteria - 1396\x3b Metazoa - 17338\x3b Fungi - 3422\x3b Plants - 5037\x3b Viruses - 0\x3b Other Eukaryotes - 2996 (source\x3a NCBI BLink)."	gi|10176734|dbj|BAB09965.1|/1.94236e-98/unnamed protein product [Arabidopsis thaliana]
AT1G47540	487.91	3576	3621	1657.55	1903.05	0.199261	Up	4.81436e-09	2.37992e-07	cdna:known chromosome:TAIR10:1:17455533:17456156:-1 gene:AT1G47540 transcript:AT1G47540.2 description:"Defensin-like protein 192"	gi|15220249|ref|NP_175185.1|/6.75204e-46/defensin-like protein 192 [Arabidopsis thaliana]
AT5G66400	864.02	85177	86196.5	21549	24724.3	0.198312	Up	7.68746e-178	8.18945e-175	cdna:known chromosome:TAIR10:5:26518277:26519242:-1 gene:AT5G66400 transcript:AT5G66400.2 description:"Dehydrin Rab18"	gi|79332705|ref|NP_001032162.1|/2.55918e-26/dehydrin Rab18 [Arabidopsis thaliana]
AT1G16850	747	1881	1894	554.19	632.68	0.191095	Up	4.76126e-05	0.00105232	cdna:known chromosome:TAIR10:1:5764807:5765651:-1 gene:AT1G16850 transcript:AT1G16850.1 description:"unknown protein\x3b FUNCTIONS IN\x3a molecular_function unknown\x3b INVOLVED IN\x3a response to salt stress\x3b LOCATED IN\x3a endomembrane system\x3b EXPRESSED IN\x3a leaf apex, leaf whorl, male gametophyte, flower, leaf\x3b EXPRESSED DURING\x3a LP.06 six leaves visible, LP.04 /.../eaves visible,…	gi|18394409|ref|NP_564008.1|/3.59964e-57/uncharacterized protein [Arabidopsis thaliana]
AT2G02120	516	5643	5664	2462.68	2802.57	0.186521	Up	6.45852e-12	4.54143e-10	cdna:known chromosome:TAIR10:2:538250:539055:1 gene:AT2G02120 transcript:AT2G02120.1 description:"Defensin-like protein 4"	gi|15226876|ref|NP_178320.1|/6.45001e-27/defensin-like protein 4 [Arabidopsis thaliana]
AT2G42560	2174	17257	17305	1690.82	1922.38	0.18517	Up	9.0917e-33	2.27891e-30	cdna:known chromosome:TAIR10:2:17714638:17716912:-1 gene:AT2G42560 transcript:AT2G42560.1 description:"late embryogenesis abundant domain-containing protein / LEA domain-containing protein"	gi|110739182|dbj|BAF01507.1|/0/seed maturation protein [Arabidopsis thaliana]
AT4G38740	857	2945	2950	751.42	853.4	0.183603	Up	1.04656e-06	3.495e-05	cdna:known chromosome:TAIR10:4:18083395:18084251:-1 gene:AT4G38740 transcript:AT4G38740.1 description:"Peptidyl-prolyl cis-trans isomerase CYP18-3"	gi|15234781|ref|NP_195585.1|/1.31202e-88/peptidyl-prolyl cis-trans isomerase CYP1 [Arabidopsis thaliana]
AT4G09610	529	2006	2007.03	852.36	966.9	0.181904	Up	6.58372e-05	0.00138609	cdna:known chromosome:TAIR10:4:6074770:6075645:-1 gene:AT4G09610 transcript:AT4G09610.1 description:"Gibberellin-regulated protein 2"	gi|15233953|ref|NP_192699.1|/4.48589e-34/gibberellin-regulated protein 2 [Arabidopsis thaliana]
AT1G14930	719	4199.13	4191.21	1287.89	1457.45	0.178437	Up	1.51615e-08	6.93201e-07	cdna:known chromosome:TAIR10:1:5152263:5153084:-1 gene:AT1G14930 transcript:AT1G14930.1 description:"Polyketide cyclase/dehydrase and lipid transport superfamily protein"	gi|8778221|gb|AAF79230.1|AC006917_15/5.11055e-98/F10B6.35 [Arabidopsis thaliana]
AT2G23320	1237	1060	1058	184.89	209.23	0.178423	Up	0.00444314	0.0449291	cdna:known chromosome:TAIR10:2:9924933:9926372:1 gene:AT2G23320 transcript:AT2G23320.2 description:"Probable WRKY transcription factor 15"	gi|15227812|ref|NP_179913.1|/5.04077e-128/WRKY DNA-binding protein 15 [Arabidopsis thaliana]
AT4G26050	1543	2178	2165	302.75	341.21	0.172533	Up	8.21952e-05	0.00165995	cdna:known chromosome:TAIR10:4:13210459:13213477:1 gene:AT4G26050 transcript:AT4G26050.1 description:"Plant intracellular Ras-group-related LRR protein 8"	gi|22328943|ref|NP_194335.2|/0/plant intracellular ras group-related LRR 8 [Arabidopsis thaliana]
AT1G27990	849	3497	3476	901.04	1015.46	0.17247	Up	6.10432e-07	2.14265e-05	cdna:known chromosome:TAIR10:1:9752799:9753952:-1 gene:AT1G27990 transcript:AT1G27990.1 description:"unknown protein\x3b BEST Arabidopsis thaliana protein match is\x3a unknown protein (TAIR\x3aAT5G52420.1)\x3b Has 86 Blast hits to 86 proteins in 15 species\x3a Archae - 0\x3b Bacteria - 0\x3b Metazoa - 0\x3b Fungi - 0\x3b Plants - 84\x3b Viruses - 0\x3b Other Eukaryotes - 2 (source /.../ BLink)."	gi|15217782|ref|NP_174120.1|/5.72121e-145/uncharacterized protein [Arabidopsis thaliana]
AT5G65165	1028	1893	1881	399.74	450.35	0.171985	Up	0.000252662	0.00427919	cdna:known chromosome:TAIR10:5:26034422:26035927:-1 gene:AT5G65165 transcript:AT5G65165.1 description:"Succinate dehydrogenase"	gi|30698100|ref|NP_680465.2|/0/succinate dehydrogenase [ubiquinone] iron-sulfur subunit 3 [Arabidopsis thaliana]
AT5G42050	1560	1513	1500	207.97	233.77	0.168714	Up	0.00133799	0.0173825	cdna:known chromosome:TAIR10:5:16815489:16817301:1 gene:AT5G42050 transcript:AT5G42050.1 description:"DCD (Development and Cell Death) domain protein"	gi|18422167|ref|NP_568600.1|/3.08842e-144/DCD (Development and Cell Death) domain protein [Arabidopsis thaliana]
AT1G02700	1030	4043	4006	852.03	957.19	0.167901	Up	1.82258e-07	7.04753e-06	cdna:known chromosome:TAIR10:1:588329:589480:1 gene:AT1G02700 transcript:AT1G02700.1 description:"unknown protein\x3b FUNCTIONS IN\x3a molecular_function unknown\x3b INVOLVED IN\x3a biological_process unknown\x3b LOCATED IN\x3a mitochondrion\x3b BEST Arabidopsis thaliana protein match is\x3a unknown protein (TAIR\x3aAT4G02140.1)\x3b Has 49 Blast hits to 49 proteins in 21 spe /.../Archae - 0\x3b B…	gi|18378999|ref|NP_563661.1|/1.51624e-132/uncharacterized protein [Arabidopsis thaliana]
AT3G15280	652	3682	3618	1252.11	1394.96	0.155862	Up	3.99646e-06	0.000116802	cdna:known chromosome:TAIR10:3:5143968:5144693:-1 gene:AT3G15280 transcript:AT3G15280.1 description:"unknown protein\x3b FUNCTIONS IN\x3a molecular_function unknown\x3b LOCATED IN\x3a mitochondrion\x3b EXPRESSED IN\x3a 8 plant structures\x3b EXPRESSED DURING\x3a L mature pollen stage, 4 anthesis, petal differentiation and expansion stage\x3b Has 36 Blast hits to 36 proteins /.../species\x3a Archa…	gi|18400699|ref|NP_566504.1|/1.02661e-80/uncharacterized protein [Arabidopsis thaliana]
AT5G14780	1559	1489	1457	204.8	227.21	0.149811	Up	0.00485656	0.0479934	cdna:known chromosome:TAIR10:5:4776943:4779494:1 gene:AT5G14780 transcript:AT5G14780.1 description:"Formate dehydrogenase, mitochondrial"	gi|15241492|ref|NP_196982.1|/0/formate dehydrogenase [Arabidopsis thaliana]
AT4G21020	1062	13919	13607	2841.84	3149.85	0.148458	Up	1.49148e-17	1.88033e-15	cdna:known chromosome:TAIR10:4:11228187:11229577:1 gene:AT4G21020 transcript:AT4G21020.1 description:"Late embryogenesis abundant protein (LEA) family protein"	gi|15233479|ref|NP_193834.1|/1.59825e-124/Late embryogenesis abundant protein (LEA) family protein [Arabidopsis thaliana]
AT3G12580	2282	8682	8467	809.75	895.35	0.144975	Up	4.90782e-11	3.12137e-09	cdna:known chromosome:TAIR10:3:3991261:3993792:-1 gene:AT3G12580 transcript:AT3G12580.1 description:"Probable mediator of RNA polymerase II transcription subunit 37c"	gi|15230534|ref|NP_187864.1|/0/heat shock protein 70-4 [Arabidopsis thaliana]
AT2G41280	602	16454	16010	6089.68	6718.15	0.141698	Up	9.66074e-19	1.33657e-16	cdna:known chromosome:TAIR10:2:17209697:17210423:1 gene:AT2G41280 transcript:AT2G41280.1 description:"late embryogenesis abundant protein (M10) / LEA protein M10"	gi|15227311|ref|NP_181660.1|/8.78458e-25/late embryogenesis abundant protein M10 [Arabidopsis thaliana]
AT5G54740	830	62233	60391	16418.7	18064.5	0.137817	Up	1.16548e-62	5.51817e-60	cdna:known chromosome:TAIR10:5:22238358:22239187:-1 gene:AT5G54740 transcript:AT5G54740.1 description:"2S seed storage protein 5"	gi|15239728|ref|NP_200285.1|/2.0056e-70/seed storage albumin 5 [Arabidopsis thaliana]
AT1G14950	845	12386	11984	3207.17	3518.26	0.133561	Up	5.27516e-13	4.22528e-11	cdna:known chromosome:TAIR10:1:5157336:5158269:-1 gene:AT1G14950 transcript:AT1G14950.1 description:"Polyketide cyclase/dehydrase and lipid transport superfamily protein"	gi|15223957|ref|NP_172948.1|/5.79995e-89/polyketide cyclase/dehydrase and lipid transport superfamily protein [Arabidopsis thaliana]
AT3G21360	1598	7141	6901	957.67	1049.31	0.13184	Up	6.35216e-08	2.62285e-06	cdna:known chromosome:TAIR10:3:7522804:7524580:1 gene:AT3G21360 transcript:AT3G21360.1 description:"Clavaminate synthase-like protein At3g21360"	gi|15232542|ref|NP_188773.1|/0/clavaminate synthase-like protein [Arabidopsis thaliana]
AT1G72100	1648	4794	4630	622.98	682.17	0.130945	Up	1.07822e-05	0.00028502	cdna:known chromosome:TAIR10:1:27127212:27128978:1 gene:AT1G72100 transcript:AT1G72100.1 description:"late embryogenesis abundant domain-containing protein / LEA domain-containing protein"	gi|15218349|ref|NP_177355.1|/0/late embryogenesis abundant domain-containing protein [Arabidopsis thaliana]
AT3G27660	874	19879	19175	4969.24	5434.58	0.129143	Up	1.0048e-18	1.37233e-16	cdna:known chromosome:TAIR10:3:10243755:10245023:1 gene:AT3G27660 transcript:AT3G27660.1 description:"Oleosin 20.3 kDa"	gi|15232227|ref|NP_189403.1|/1.11924e-74/oleosin 4 [Arabidopsis thaliana]
AT5G54300	1370	2179	2100	342.17	373.89	0.127901	Up	0.00377268	0.0398714	cdna:known chromosome:TAIR10:5:22053969:22055430:-1 gene:AT5G54300 transcript:AT5G54300.1 description:"Protein of unknown function (DUF761)"	gi|15239605|ref|NP_200241.1|/2.76706e-154/uncharacterized protein [Arabidopsis thaliana]
AT1G07645	625	3521	3391	1252.25	1367.37	0.126881	Up	0.000259968	0.00438202	cdna:known chromosome:TAIR10:1:2367437:2368385:-1 gene:AT1G07645 transcript:AT1G07645.1 description:"dessication-induced 1VOC superfamily protein"	gi|42571377|ref|NP_973779.1|/7.8138e-75/dessication-induced 1VOC-like protein [Arabidopsis thaliana]
AT2G36640	1592	3460	3327	465.81	507.83	0.124604	Up	0.000379294	0.00613144	cdna:known chromosome:TAIR10:2:15356834:15358612:-1 gene:AT2G36640 transcript:AT2G36640.1 description:"embryonic cell protein 63"	gi|4415909|gb|AAD20140.1|/0/late embryogenesis abundant protein (AtECP63) [Arabidopsis thaliana]
AT5G01670	1226.87	10190	9768	1790.79	1948.12	0.121486	Up	4.22874e-09	2.10508e-07	cdna:known chromosome:TAIR10:5:251978:253960:1 gene:AT5G01670 transcript:AT5G01670.2 description:"NAD(P)-linked oxidoreductase superfamily protein"	gi|124301164|gb|ABN04834.1|/0/At5g01670 [Arabidopsis thaliana]
AT4G25140	908	76035	71785	18265.7	19552	0.0981813	Up	5.49978e-39	1.67398e-36	cdna:known chromosome:TAIR10:4:12900430:12901577:1 gene:AT4G25140 transcript:AT4G25140.1 description:"Oleosin 18.5 kDa"	gi|15234945|ref|NP_194244.1|/2.93488e-81/oleosin 1 [Arabidopsis thaliana]
AT1G73190	1179	16086	15117	2948.09	3141.19	0.0915306	Up	2.22122e-08	9.77796e-07	cdna:known chromosome:TAIR10:1:27521944:27523332:1 gene:AT1G73190 transcript:AT1G73190.1 description:"Aquaporin TIP3-1"	gi|15219403|ref|NP_177462.1|/2.78252e-120/aquaporin TIP3-1 [Arabidopsis thaliana]
AT4G09600	606	4244	3987.97	1559.7	1661.7	0.0913914	Up	0.00426028	0.0436602	cdna:known chromosome:TAIR10:4:6072804:6073612:-1 gene:AT4G09600 transcript:AT4G09600.1 description:"Gibberellin-regulated protein 3"	gi|15233952|ref|NP_192698.1|/3.51844e-45/gibberellin-regulated protein 3 [Arabidopsis thaliana]
AT1G01720	1316	4384	4110	717.46	762.62	0.088066	Up	0.00498404	0.0489806	cdna:known chromosome:TAIR10:1:268330:269819:1 gene:AT1G01720 transcript:AT1G01720.1 description:"NAC domain-containing protein 2"	gi|51316206|sp|Q39013.2|NAC2_ARATH/6.66274e-174/RecName: Full=NAC domain-containing protein 2; Short=ANAC002 [Arabidopsis thaliana]
AT4G02890	1164.82	4259.77	4097.42	811.28	862.11	0.087672	Up	7.41604e-05	0.00153255	cdna:known chromosome:TAIR10:4:1278530:1280031:-1 gene:AT4G02890 transcript:AT4G02890.4 description:"Polyubiquitin 11"	gi|357512381|ref|XP_003626479.1|/1.08043e-124/Ubiquitin-like protein [Medicago truncatula]
AT3G21370	1889	23502	21856	2656.86	2801.37	0.0764103	Up	1.81968e-08	8.17936e-07	cdna:known chromosome:TAIR10:3:7524054:7527652:-1 gene:AT3G21370 transcript:AT3G21370.1 description:"Beta-glucosidase 19"	gi|22331243|ref|NP_188774.2|/0/beta glucosidase 19 [Arabidopsis thaliana]
AT1G07985	751	9251	8539	2710.33	2836.45	0.0656179	Up	0.00247262	0.0283235	cdna:known chromosome:TAIR10:1:2475405:2476155:1 gene:AT1G07985 transcript:AT1G07985.1 description:"Expressed protein"	gi|42571397|ref|NP_973789.1|/1.21358e-36/uncharacterized protein [Arabidopsis thaliana]
AT1G04560	855	36396	33301	9309.13	9657.13	0.0529482	Up	1.35694e-06	4.42064e-05	cdna:known chromosome:TAIR10:1:1244947:1246059:1 gene:AT1G04560 transcript:AT1G04560.1 description:"AWPM-19-like family protein"	gi|18390408|ref|NP_563710.1|/4.21085e-95/AWPM-19-like family protein [Arabidopsis thaliana]
AT2G28490	1780	17538	14862	2106.56	2023.98	-0.057694	Down	0.000326702	0.00536678	cdna:known chromosome:TAIR10:2:12178597:12181012:-1 gene:AT2G28490 transcript:AT2G28490.1 description:"RmlC-like cupins superfamily protein"	gi|15226403|ref|NP_180416.1|/0/cupin domain-containing protein [Arabidopsis thaliana]
AT1G54870	1243	87935	73995	15261.4	14560.3	-0.0678463	Down	3.58958e-21	5.6235e-19	cdna:known chromosome:TAIR10:1:20459006:20460647:1 gene:AT1G54870 transcript:AT1G54870.1 description:"NAD(P)-binding Rossmann-fold superfamily protein"	gi|79366418|ref|NP_564670.2|/0/glucose and ribitol dehydrogenase homolog 1 [Arabidopsis thaliana]
AT3G22500	1108	7943	6647	1552.13	1472.67	-0.0758152	Down	0.00154444	0.0195171	cdna:known chromosome:TAIR10:3:7971625:7972907:-1 gene:AT3G22500 transcript:AT3G22500.1 description:"Seed maturation protein"	gi|15228770|ref|NP_188889.1|/2.79987e-127/late embryogenesis abundant protein ECP31 [Arabidopsis thaliana]
AT3G01570	814	9093	7528	2448.31	2298.13	-0.0913258	Down	4.72204e-05	0.00104582	cdna:known chromosome:TAIR10:3:221939:222827:-1 gene:AT3G01570 transcript:AT3G01570.1 description:"Oleosin 5"	gi|15232141|ref|NP_186806.1|/4.15436e-89/oleosin 5 [Arabidopsis thaliana]
AT2G23240	398	6429	5294	3720.27	3473.36	-0.0990754	Down	0.000210538	0.00368286	cdna:known chromosome:TAIR10:2:9895855:9896325:-1 gene:AT2G23240 transcript:AT2G23240.2 description:"EC protein homolog 2"	gi|15227794|ref|NP_179905.1|/2.60734e-40/plant EC metallothionein-like protein, family 15 [Arabidopsis thaliana]
AT4G11600	996	3312	2716	722.7	671.94	-0.105064	Down	0.00484898	0.047963	cdna:known chromosome:TAIR10:4:7009769:7011375:-1 gene:AT4G11600 transcript:AT4G11600.1 description:"Probable phospholipid hydroperoxide glutathione peroxidase 6, mitochondrial"	gi|30681827|ref|NP_192897.2|/1.28307e-112/glutathione peroxidase 6 [Arabidopsis thaliana]
AT4G27140	703	33953.3	27744.3	10663.4	9879.22	-0.1102	Down	3.20162e-21	5.05287e-19	cdna:known chromosome:TAIR10:4:13607329:13608031:1 gene:AT4G27140 transcript:AT4G27140.1 description:"2S seed storage protein 1"	gi|15236992|ref|NP_194444.1|/1.9985e-75/seed storage albumin 1 [Arabidopsis thaliana]
AT1G48130	986	22072	18017	4866.96	4504.37	-0.111696	Down	1.11675e-14	1.07663e-12	cdna:known chromosome:TAIR10:1:17780502:17781727:1 gene:AT1G48130 transcript:AT1G48130.1 description:"1-Cys peroxiredoxin PER1"	gi|15221082|ref|NP_175247.1|/1.09689e-124/1-Cys peroxiredoxin PER1 [Arabidopsis thaliana]
AT2G35300	487	15053	12261	6991.75	6456.9	-0.114812	Down	5.61164e-11	3.54782e-09	cdna:known chromosome:TAIR10:2:14862901:14863387:-1 gene:AT2G35300 transcript:AT2G35300.1 description:"Late embryogenesis abundant protein, group 1 protein"	gi|15226951|ref|NP_181073.1|/1.71704e-49/late embryogenesis abundant protein 4-2 [Arabidopsis thaliana]
AT4G25580	2162	4567	3717	449.99	415.24	-0.115948	Down	0.000268484	0.00451129	cdna:known chromosome:TAIR10:4:13056184:13058802:1 gene:AT4G25580 transcript:AT4G25580.1 description:"CAP160 protein"	gi|22328929|ref|NP_194288.2|/0/CAP160 protein [Arabidopsis thaliana]
AT3G58450	744.02	7941	6450	2349.29	2163.67	-0.118744	Down	8.48696e-07	2.90712e-05	cdna:known chromosome:TAIR10:3:21621997:21623166:1 gene:AT3G58450 transcript:AT3G58450.2 description:"Adenine nucleotide alpha hydrolases-like superfamily protein"	gi|30694813|ref|NP_850717.1|/5.51017e-87/adenine nucleotide alpha hydrolases-like superfamily protein [Arabidopsis thaliana]
AT5G64750	1581	2879	2329	390.35	358.03	-0.124688	Down	0.0018961	0.0230059	cdna:known chromosome:TAIR10:5:25891506:25893888:1 gene:AT5G64750 transcript:AT5G64750.1 description:"Ethylene-responsive transcription factor ABR1"	gi|15238232|ref|NP_201280.1|/1.71696e-150/ethylene-responsive transcription factor ABR1 [Arabidopsis thaliana]
AT3G22640	1658	150302	121527	19411.2	17795	-0.125424	Down	6.57812e-113	5.00548e-110	cdna:known chromosome:TAIR10:3:8011724:8013902:-1 gene:AT3G22640 transcript:AT3G22640.1 description:"cupin family protein"	gi|18403467|ref|NP_566714.1|/0/protein PAP85 [Arabidopsis thaliana]
AT3G54940	1346	11524	9301	1842.77	1686.29	-0.128023	Down	1.78821e-10	1.04957e-08	cdna:known chromosome:TAIR10:3:20354351:20356318:1 gene:AT3G54940 transcript:AT3G54940.2 description:"Papain family cysteine protease"	gi|240255643|ref|NP_567010.5|/0/Papain family cysteine protease [Arabidopsis thaliana]
AT5G53300	661.89	1656	1272	528.41	482.69	-0.130561	Down	0.000201688	0.00354844	cdna:known chromosome:TAIR10:5:21632021:21634247:-1 gene:AT5G53300 transcript:AT5G53300.4 description:"Ubiquitin-conjugating enzyme E2 10"	gi|18423494|ref|NP_568788.1|/9.45872e-84/ubiquitin-conjugating enzyme E2 10 [Arabidopsis thaliana]
AT2G05580	1075	28619	23030	5770.03	5264.45	-0.132296	Down	3.05232e-25	6.07783e-23	cdna:known chromosome:TAIR10:2:2055549:2056700:1 gene:AT2G05580 transcript:AT2G05580.1 description:"Glycine-rich protein family"	gi|30793991|gb|AAP40445.1|/1.5656e-26/unknown protein [Arabidopsis thaliana]
AT3G09840	2804	2103	1692	159.15	145.18	-0.132544	Down	0.00483892	0.0478858	cdna:known chromosome:TAIR10:3:3019340:3023052:1 gene:AT3G09840 transcript:AT3G09840.1 description:"Cell division control protein 48 homolog A"	gi|15232776|ref|NP_187595.1|/0/cell division control protein 48-A [Arabidopsis thaliana]
AT5G04340	976	2736	2201	609.72	556.12	-0.132751	Down	0.00128764	0.0168828	cdna:known chromosome:TAIR10:5:1216131:1217106:-1 gene:AT5G04340 transcript:AT5G04340.1 description:"Zinc finger protein ZAT6"	gi|15237692|ref|NP_196054.1|/3.87858e-90/zinc finger protein ZAT6 [Arabidopsis thaliana]
AT1G77120	1456	5076	4078	748.81	682.08	-0.134659	Down	8.7049e-06	0.000235065	cdna:known chromosome:TAIR10:1:28975394:28977417:1 gene:AT1G77120 transcript:AT1G77120.1 description:"Alcohol dehydrogenase class-P"	gi|15223838|ref|NP_177837.1|/0/alcohol dehydrogenase 1 [Arabidopsis thaliana]
AT4G27450	1137	3405	2721	647.84	586.97	-0.142351	Down	0.00012085	0.00228671	cdna:known chromosome:TAIR10:4:13727484:13728886:-1 gene:AT4G27450 transcript:AT4G27450.1 description:"Aluminium induced protein with YGL and LRDR motifs"	gi|18416995|ref|NP_567775.1|/2.44811e-142/aluminum induced protein with YGL and LRDR motifs [Arabidopsis thaliana]
AT3G51880	934.01	2340	1855	546.01	490.61	-0.154351	Down	0.00058529	0.00892002	cdna:known chromosome:TAIR10:3:19246984:19249124:-1 gene:AT3G51880 transcript:AT3G51880.4 description:"High mobility group B protein 1"	gi|42572635|ref|NP_974413.1|/8.18347e-42/high mobility group protein B1 [Arabidopsis thaliana]
AT1G47980	1148	1595	1264	300.47	269.97	-0.154422	Down	0.00442072	0.0448514	cdna:known chromosome:TAIR10:1:17691834:17693867:-1 gene:AT1G47980 transcript:AT1G47980.1 description:"unknown protein\x3b FUNCTIONS IN\x3a molecular_function unknown\x3b INVOLVED IN\x3a biological_process unknown\x3b LOCATED IN\x3a endomembrane system\x3b EXPRESSED IN\x3a 6 plant structures\x3b EXPRESSED DURING\x3a 4 anthesis, F mature embryo stage, petal differentiation and exp /.../ stage, E e…	gi|18401988|ref|NP_564518.1|/1.71872e-151/uncharacterized protein [Arabidopsis thaliana]
AT3G16770	1124	3964	3126	763.21	682.39	-0.161484	Down	2.74132e-06	8.35573e-05	cdna:known chromosome:TAIR10:3:5705662:5707023:1 gene:AT3G16770 transcript:AT3G16770.1 description:"Ethylene-responsive transcription factor RAP2-3"	gi|15228312|ref|NP_188299.1|/1.47146e-115/ethylene-responsive transcription factor RAP2-3 [Arabidopsis thaliana]
AT3G46600	1971.64	1257	984	135.8	120.74	-0.16958	Down	0.00499758	0.0490684	cdna:known chromosome:TAIR10:3:17157924:17159965:1 gene:AT3G46600 transcript:AT3G46600.3 description:"Scarecrow-like protein 30"	gi|15232593|ref|NP_190244.1|/0/scarecrow-like protein 30 [Arabidopsis thaliana]
AT3G48990	1914	7812	6125	871.38	774.61	-0.169832	Down	4.71954e-12	3.39711e-10	cdna:known chromosome:TAIR10:3:18158747:18161379:-1 gene:AT3G48990 transcript:AT3G48990.1 description:"Oxalate--CoA ligase"	gi|15229062|ref|NP_190468.1|/0/4-coumarate--CoA ligase-like 10 [Arabidopsis thaliana]
AT3G20770	2413	1940.42	1519.68	171	151.84	-0.171444	Down	0.000497238	0.00778982	cdna:known chromosome:TAIR10:3:7260432:7263352:-1 gene:AT3G20770 transcript:AT3G20770.1 description:"Protein ETHYLENE INSENSITIVE 3"	gi|15232362|ref|NP_188713.1|/0/protein ethylene insensitive 3 [Arabidopsis thaliana]
AT4G24770	1271	1237	967	209.82	185.97	-0.174082	Down	0.0048603	0.0480081	cdna:known chromosome:TAIR10:4:12766030:12768040:-1 gene:AT4G24770 transcript:AT4G24770.1 description:"31 kDa ribonucleoprotein, chloroplastic"	gi|15233980|ref|NP_194208.1|/8.12891e-121/ribonucleoprotein RBP31 [Arabidopsis thaliana]
AT5G13800	1840.44	1339	1043	155.09	137.28	-0.175984	Down	0.00257622	0.0292585	cdna:known chromosome:TAIR10:5:4451837:4454576:-1 gene:AT5G13800 transcript:AT5G13800.2 description:"Pheophytinase, chloroplastic"	gi|15240707|ref|NP_196884.1|/0/pheophytinase [Arabidopsis thaliana]
AT4G22220	872	1434	1119	359.32	317.91	-0.176651	Down	0.00209812	0.0249735	cdna:known chromosome:TAIR10:4:11759155:11760960:-1 gene:AT4G22220 transcript:AT4G22220.1 description:"Iron-sulfur cluster assembly protein 1"	gi|15235569|ref|NP_193953.1|/9.70014e-87/iron-sulfur cluster assembly protein 1 [Arabidopsis thaliana]
AT1G20620	1846.01	13485.9	10438	1556.7	1369.66	-0.184673	Down	9.9715e-24	1.81584e-21	cdna:known chromosome:TAIR10:1:7143067:7146477:1 gene:AT1G20620 transcript:AT1G20620.5 description:"Catalase-3"	gi|79318278|ref|NP_001031073.1|/0/catalase 3 [Arabidopsis thaliana]
AT1G09970	3364	1171.09	908.74	73.71	64.85	-0.184754	Down	0.00351994	0.0376485	cdna:known chromosome:TAIR10:1:3252317:3255654:1 gene:AT1G09970 transcript:AT1G09970.2 description:"Leucine-rich receptor-like protein kinase family protein"	gi|30681482|ref|NP_172468.3|/0/leucine-rich receptor-like protein kinase [Arabidopsis thaliana]
AT4G38810	1660.88	1086	839	139.61	122.64	-0.186973	Down	0.00388102	0.0406934	cdna:known chromosome:TAIR10:4:18115283:18119077:-1 gene:AT4G38810 transcript:AT4G38810.2 description:"Calcium-binding EF-hand family protein"	gi|15234822|ref|NP_195592.1|/0/SnRK2-interacting calcium sensor SCS [Arabidopsis thaliana]
AT5G22470	2822	6396	4942	480.91	421.3	-0.190919	Down	2.44876e-12	1.81157e-10	cdna:known chromosome:TAIR10:5:7446974:7451049:1 gene:AT5G22470 transcript:AT5G22470.1 description:"Poly"	gi|79517236|ref|NP_197639.2|/0/poly [ADP-ribose] polymerase 3 [Arabidopsis thaliana]
AT5G11770	1070	1055	814	213.73	186.97	-0.192983	Down	0.00406786	0.0422574	cdna:known chromosome:TAIR10:5:3790806:3793000:-1 gene:AT5G11770 transcript:AT5G11770.1 description:"NADH dehydrogenase"	gi|565461098|ref|XP_006288548.1|/7.1075e-88/hypothetical protein CARUB_v10001829mg, partial [Capsella rubella]
AT2G18340	1540	1538	1182	214.21	186.66	-0.198613	Down	0.000359224	0.00582911	cdna:known chromosome:TAIR10:2:7969444:7971061:1 gene:AT2G18340 transcript:AT2G18340.2 description:"late embryogenesis abundant domain-containing protein / LEA domain-containing protein"	gi|15224154|ref|NP_179425.1|/0/late embryogenesis abundant domain-containing protein [Arabidopsis thaliana]
AT1G29680	854	1233	947	315.75	274.96	-0.199561	Down	0.00133377	0.0173487	cdna:known chromosome:TAIR10:1:10377790:10378961:-1 gene:AT1G29680 transcript:AT1G29680.1 description:"Protein of unknown function (DUF1264)"	gi|15220516|ref|NP_174261.1|/3.61489e-139/uncharacterized protein [Arabidopsis thaliana]
AT3G19920	1415	4607	3531	699.83	608.15	-0.202577	Down	3.0482e-10	1.71812e-08	cdna:known chromosome:TAIR10:3:6929711:6931806:-1 gene:AT3G19920 transcript:AT3G19920.1 description:"unknown protein\x3b BEST Arabidopsis thaliana protein match is\x3a unknown protein (TAIR\x3aAT5G64230.1)\x3b Has 217 Blast hits to 217 proteins in 16 species\x3a Archae - 0\x3b Bacteria - 2\x3b Metazoa - 0\x3b Fungi - 0\x3b Plants - 215\x3b Viruses - 0\x3b Other Eukaryotes - 0 (sou /.../CBI BLink)…	gi|30685554|ref|NP_188626.2|/0/uncharacterized protein [Arabidopsis thaliana]
AT4G11310	1337	8431.98	6443.99	1357.66	1176.39	-0.206756	Down	3.64538e-18	4.76494e-16	cdna:known chromosome:TAIR10:4:6883551:6885517:1 gene:AT4G11310 transcript:AT4G11310.1 description:"Probable cysteine proteinase At4g11310"	gi|30315954|sp|Q9SUT0.1|CPR3_ARATH/0/RecName: Full=Probable cysteine proteinase At4g11310; Flags: Precursor [Arabidopsis thaliana]
AT3G16640	956	1953	1492	444.69	385.17	-0.207305	Down	2.79312e-05	0.000659758	cdna:known chromosome:TAIR10:3:5669373:5670842:-1 gene:AT3G16640 transcript:AT3G16640.1 description:"Translationally-controlled tumor protein homolog"	gi|110740313|dbj|BAF02052.1|/1.57164e-88/cytosolic O-acetylserine(thiol)lyase [Arabidopsis thaliana]
AT1G21000	1296	3505	2677	582.72	504.61	-0.207634	Down	1.87409e-08	8.40619e-07	cdna:known chromosome:TAIR10:1:7337819:7339437:1 gene:AT1G21000 transcript:AT1G21000.2 description:"PLATZ transcription factor family protein"	gi|565495354|ref|XP_006305316.1|/1.26367e-141/hypothetical protein CARUB_v10009696mg [Capsella rubella]
AT3G10020	714.58	4886	3657	1487.67	1279.96	-0.216956	Down	4.9147e-14	4.4941e-12	cdna:known chromosome:TAIR10:3:3091043:3091766:-1 gene:AT3G10020 transcript:AT3G10020.2 description:"unknown protein\x3b FUNCTIONS IN\x3a molecular_function unknown\x3b INVOLVED IN\x3a response to oxidative stress, anaerobic respiration\x3b LOCATED IN\x3a cellular_component unknown\x3b EXPRESSED IN\x3a 23 plant structures\x3b EXPRESSED DURING\x3a 13 growth stages\x3b Has 47 Blast /.../o 47 protei…	gi|18398726|ref|NP_566365.1|/1.15375e-81/uncharacterized protein [Arabidopsis thaliana]
AT5G07330	815	6550	4970	1761.34	1515.28	-0.217089	Down	1.01881e-15	1.0746e-13	cdna:known chromosome:TAIR10:5:2315980:2316874:1 gene:AT5G07330 transcript:AT5G07330.1 description:"unknown protein\x3b FUNCTIONS IN\x3a molecular_function unknown\x3b INVOLVED IN\x3a biological_process unknown\x3b LOCATED IN\x3a mitochondrion\x3b BEST Arabidopsis thaliana protein match is\x3a unknown protein (TAIR\x3aAT1G63060.1)\x3b Has 1807 Blast hits to 1807 proteins in 27 /.../ies\x3a Archae…	gi|15240772|ref|NP_196350.1|/4.02382e-84/uncharacterized protein [Arabidopsis thaliana]
AT4G13010	1283	1240	940	208.3	179.03	-0.218461	Down	0.000447648	0.00709642	cdna:known chromosome:TAIR10:4:7600551:7602729:1 gene:AT4G13010 transcript:AT4G13010.1 description:"Putative quinone-oxidoreductase homolog, chloroplastic"	gi|15724256|gb|AAL06521.1|AF412068_1/2.0016e-167/AT4g13010/F25G13_100 [Arabidopsis thaliana]
AT1G07530	2787	983	745	74.85	64.32	-0.218735	Down	0.00175107	0.0216783	cdna:known chromosome:TAIR10:1:2313582:2316469:-1 gene:AT1G07530 transcript:AT1G07530.1 description:"Scarecrow-like protein 14"	gi|15222433|ref|NP_172233.1|/0/GRAS family transcription factor SCL14 [Arabidopsis thaliana]
AT5G03240	1239.94	14617.8	11068.2	2543.53	2183.48	-0.220203	Down	5.88634e-34	1.54833e-31	cdna:known chromosome:TAIR10:5:771725:773515:-1 gene:AT5G03240 transcript:AT5G03240.3 description:"Polyubiquitin 3"	gi|565459738|ref|XP_006287868.1|/7.68713e-169/hypothetical protein CARUB_v10001095mg, partial [Capsella rubella]
AT4G02520	989	2738.69	2072.87	601.99	516.6	-0.220692	Down	1.32386e-07	5.20409e-06	cdna:known chromosome:TAIR10:4:1110452:1111660:-1 gene:AT4G02520 transcript:AT4G02520.1 description:"Glutathione S-transferase F2"	gi|15235401|ref|NP_192161.1|/2.72786e-107/glutathione S-transferase F2 [Arabidopsis thaliana]
AT1G64110	2853.6	856	648	63.77	54.62	-0.223449	Down	0.00326846	0.0356022	cdna:known chromosome:TAIR10:1:23796719:23801283:-1 gene:AT1G64110 transcript:AT1G64110.3 description:"P-loop containing nucleoside triphosphate hydrolases superfamily protein"	gi|30696968|ref|NP_849842.1|/0/transcription factor DUO1 [Arabidopsis thaliana]
AT5G16880	1616.75	758	572	100.4	85.94	-0.224358	Down	0.00476568	0.0472708	cdna:known chromosome:TAIR10:5:5548990:5551463:1 gene:AT5G16880 transcript:AT5G16880.3 description:"Target of Myb protein 1"	gi|30686081|ref|NP_850834.1|/6.10522e-166/Target of Myb protein 1 [Arabidopsis thaliana]
AT5G44120	1657.01	166303	125368	21490.4	18368.5	-0.226456	Down	0	0	cdna:known chromosome:TAIR10:5:17756264:17758288:-1 gene:AT5G44120 transcript:AT5G44120.3 description:"12S seed storage protein CRA1"	gi|30694452|ref|NP_851127.1|/1.20927e-139/12S seed storage protein CRA1 [Arabidopsis thaliana]
AT4G16760	2436.36	1070.01	811	93.9	80.25	-0.226624	Down	0.00109979	0.0148398	cdna:known chromosome:TAIR10:4:9424703:9428895:-1 gene:AT4G16760 transcript:AT4G16760.2 description:"Peroxisomal acyl-coenzyme A oxidase 1"	gi|240255949|ref|NP_567513.4|/0/peroxisomal acyl-coenzyme A oxidase 1 [Arabidopsis thaliana]
AT5G25350	2600	1083	816	88.48	75.59	-0.227156	Down	0.00065731	0.00976614	cdna:known chromosome:TAIR10:5:8794252:8797020:-1 gene:AT5G25350 transcript:AT5G25350.1 description:"EIN3-binding F-box protein 2"	gi|15239399|ref|NP_197917.1|/0/EIN3-binding F-box protein 2 [Arabidopsis thaliana]
AT1G73230	901	898	676	217.47	185.61	-0.228542	Down	0.00181668	0.0222833	cdna:known chromosome:TAIR10:1:27540228:27541944:-1 gene:AT1G73230 transcript:AT1G73230.1 description:"Nascent polypeptide-associated complex NAC"	gi|565485381|ref|XP_006300330.1|/1.17929e-58/hypothetical protein CARUB_v10021058mg [Capsella rubella]
AT4G27500	2337	873.99	656	79.57	67.71	-0.232856	Down	0.0018814	0.0228666	cdna:known chromosome:TAIR10:4:13743110:13746211:1 gene:AT4G27500 transcript:AT4G27500.1 description:"Proton pump-interactor 1"	gi|22328976|ref|NP_194480.2|/0/proton pump interactor 1 [Arabidopsis thaliana]
AT5G04590	2205	1232	924	118.98	101.18	-0.233795	Down	0.000187065	0.00335207	cdna:known chromosome:TAIR10:5:1319356:1322526:1 gene:AT5G04590 transcript:AT5G04590.1 description:"Sulfite reductase"	gi|15238217|ref|NP_196079.1|/0/sulfite reductase [Arabidopsis thaliana]
AT1G68570	2031	759	569	79.7	67.74	-0.234572	Down	0.00329776	0.0357932	cdna:known chromosome:TAIR10:1:25746736:25750275:1 gene:AT1G68570 transcript:AT1G68570.1 description:"Protein NRT1/ PTR FAMILY 3.1"	gi|75266596|sp|Q9SX20.1|PTR18_ARATH/0/RecName: Full=Protein NRT1/ PTR FAMILY 3.1; Short=AtNPF3.1 [Arabidopsis thaliana]
AT2G07698	2433	901.32	674.66	78.77	66.85	-0.236719	Down	0.00118317	0.0158246	cdna:known chromosome:TAIR10:2:3361474:3364127:1 gene:AT2G07698 transcript:AT2G07698.1 description:"ATPase, F1 complex, alpha subunit protein"	gi|15226092|ref|NP_178788.1|/0/ATPase, F1 complex, alpha subunit protein [Arabidopsis thaliana]
AT1G21680	2335	1337	1000	121.82	103.31	-0.237771	Down	7.64666e-05	0.00157107	cdna:known chromosome:TAIR10:1:7613005:7615339:1 gene:AT1G21680 transcript:AT1G21680.1 description:"DPP6 N-terminal domain-like protein"	gi|18395019|ref|NP_564147.1|/0/DPP6 N-terminal domain-like protein [Arabidopsis thaliana]
AT2G21720	2205	1467	1097	141.68	120.12	-0.23816	Down	3.3481e-05	0.000772856	cdna:known chromosome:TAIR10:2:9273696:9276802:1 gene:AT2G21720 transcript:AT2G21720.1 description:"Plant protein of unknown function (DUF639)"	gi|240254506|ref|NP_179764.4|/0/uncharacterized protein [Arabidopsis thaliana]
AT4G34100	3658.74	691	516	39.96	33.83	-0.240253	Down	0.0041295	0.0426895	cdna:known chromosome:TAIR10:4:16330467:16335074:1 gene:AT4G34100 transcript:AT4G34100.2 description:"Probable E3 ubiquitin ligase SUD1"	gi|145352486|ref|NP_195136.3|/0/cuticular wax biosynthesis protein [Arabidopsis thaliana]
AT3G58680	806	2066	1542	562.06	475.63	-0.240884	Down	6.42496e-07	2.24043e-05	cdna:known chromosome:TAIR10:3:21707276:21708911:1 gene:AT3G58680 transcript:AT3G58680.1 description:"Multiprotein-bridging factor 1b"	gi|15231105|ref|NP_191427.1|/3.3514e-67/multiprotein-bridging factor 1b [Arabidopsis thaliana]
AT1G16210	1034	994	740	208.64	176.11	-0.244539	Down	0.000462254	0.00731164	cdna:known chromosome:TAIR10:1:5546128:5547552:-1 gene:AT1G16210 transcript:AT1G16210.1 description:"unknown protein\x3b CONTAINS InterPro DOMAIN/s\x3a Protein of unknown function DUF1014 (InterPro\x3aIPR010422)\x3b Has 16107 Blast hits to 8386 proteins in 1107 species\x3a Archae - 26\x3b Bacteria - 3370\x3b Metazoa - 4013\x3b Fungi - 1516\x3b Plants - 526\x3b Viruses - 120\x3b Ot /.../karyotes -…	gi|18394335|ref|NP_563993.1|/2.64106e-92/uncharacterized protein [Arabidopsis thaliana]
AT1G29350	2963	646.47	481.28	46.27	39.05	-0.244755	Down	0.00481574	0.0477229	cdna:known chromosome:TAIR10:1:10268469:10273788:-1 gene:AT1G29350 transcript:AT1G29350.1 description:"Kinase-related protein of unknown function (DUF1296)"	gi|22329844|ref|NP_174229.2|/0/uncharacterized protein [Arabidopsis thaliana]
AT3G12490	863.54	2765	2059	700.45	590.94	-0.24527	Down	5.38086e-09	2.63551e-07	cdna:known chromosome:TAIR10:3:3960401:3961915:-1 gene:AT3G12490 transcript:AT3G12490.2 description:"Cysteine proteinase inhibitor 6"	gi|79596870|ref|NP_850570.2|/1.35916e-102/cysteine proteinase inhibitor 6 [Arabidopsis thaliana]
AT1G77180	2246.58	878	657	83.68	70.59	-0.245419	Down	0.00139666	0.0180128	cdna:known chromosome:TAIR10:1:28999608:29002135:-1 gene:AT1G77180 transcript:AT1G77180.3 description:"SNW/SKI-interacting protein"	gi|75099851|sp|O80653.1|SKIP_ARATH/0/RecName: Full=SNW/SKI-interacting protein; Short=AtSKIP; AltName: Full=Protein EARLY FLOWERING AND INSENSITIVE TO PHOTOPERIOD 1; AltName: Full=SNW domain-containing protein [Arabidopsis thaliana]
AT5G56030	2438	1074.74	798.89	93.73	78.99	-0.246841	Down	0.000233048	0.00400106	cdna:known chromosome:TAIR10:5:22686832:22689471:1 gene:AT5G56030 transcript:AT5G56030.2 description:"Heat shock protein 90-2"	gi|15241115|ref|NP_200414.1|/0/heat shock protein 81-2 [Arabidopsis thaliana]
AT5G44280	1975	653	485	70.55	59.41	-0.24794	Down	0.0040487	0.0420994	cdna:known chromosome:TAIR10:5:17835849:17839254:-1 gene:AT5G44280 transcript:AT5G44280.2 description:"Putative E3 ubiquitin-protein ligase RING1a"	gi|238481477|ref|NP_001154760.1|/0/putative E3 ubiquitin-protein ligase RING1a [Arabidopsis thaliana]
AT5G18130	1337.38	1386	1031	223.6	188.16	-0.24896	Down	3.25532e-05	0.000753071	cdna:known chromosome:TAIR10:5:5995479:5997398:1 gene:AT5G18130 transcript:AT5G18130.2 description:"unknown protein\x3b BEST Arabidopsis thaliana protein match is\x3a unknown protein (TAIR\x3aAT3G03870.1)\x3b Has 35333 Blast hits to 34131 proteins in 2444 species\x3a Archae - 798\x3b Bacteria - 22429\x3b Metazoa - 974\x3b Fungi - 991\x3b Plants - 531\x3b Viruses - 0\x3b Other Euk /.../s - 9610 (s…	gi|15238744|ref|NP_197314.1|/4.27086e-152/uncharacterized protein [Arabidopsis thaliana]
AT3G05260	1137	17001	12615	3234.64	2721.29	-0.249314	Down	2.50256e-49	9.19302e-47	cdna:known chromosome:TAIR10:3:1497483:1499004:-1 gene:AT3G05260 transcript:AT3G05260.1 description:"Glucose and ribitol dehydrogenase homolog 2"	gi|15229944|ref|NP_187177.1|/6.6206e-164/NAD(P)-binding Rossmann-fold superfamily protein [Arabidopsis thaliana]
AT1G63770	3238.48	1561	1154	101.75	85.58	-0.249683	Down	5.0441e-06	0.000143868	cdna:known chromosome:TAIR10:1:23657506:23664677:-1 gene:AT1G63770 transcript:AT1G63770.5 description:"Peptidase M1 family protein"	gi|42571985|ref|NP_974083.1|/0/peptidase M1 family protein [Arabidopsis thaliana]
AT2G40170	610	39654	29413	14471.5	12170.3	-0.249849	Down	4.87944e-113	3.85042e-110	cdna:known chromosome:TAIR10:2:16779552:16780258:-1 gene:AT2G40170 transcript:AT2G40170.1 description:"Em-like protein GEA6"	gi|15225645|ref|NP_181546.1|/1.44632e-46/Em-like protein GEA6 [Arabidopsis thaliana]
AT1G17010	1355	1546.03	1146.01	245.53	206.36	-0.250736	Down	7.6558e-06	0.000208054	cdna:known chromosome:TAIR10:1:5817567:5819352:1 gene:AT1G17010 transcript:AT1G17010.1 description:"2-oxoglutarate (2OG) and Fe(II)-dependent oxygenase superfamily protein"	gi|15219986|ref|NP_173144.1|/0/2-oxoglutarate (2OG) and Fe(II)-dependent oxygenase superfamily protein [Arabidopsis thaliana]
AT4G29010	2565	859	634	71.15	59.54	-0.257005	Down	0.000642368	0.00965183	cdna:known chromosome:TAIR10:4:14297044:14302147:-1 gene:AT4G29010 transcript:AT4G29010.1 description:"Peroxisomal fatty acid beta-oxidation multifunctional protein AIM1"	gi|15235527|ref|NP_194630.1|/0/fatty acid beta-oxidation multifunctional protein AIM1 [Arabidopsis thaliana]
AT2G37410	1064.16	919	671	185.37	155	-0.25814	Down	0.000188312	0.00336309	cdna:known chromosome:TAIR10:2:15697834:15699230:-1 gene:AT2G37410 transcript:AT2G37410.2 description:"Mitochondrial import inner membrane translocase subunit TIM17-2"	gi|15228131|ref|NP_181277.1|/9.02294e-98/mitochondrial import inner membrane translocase subunit Tim17-2 [Arabidopsis thaliana]
AT4G20850	4357	849	626	41.16	34.41	-0.258415	Down	0.00064707	0.00968832	cdna:known chromosome:TAIR10:4:11160721:11169889:-1 gene:AT4G20850 transcript:AT4G20850.1 description:"Tripeptidyl-peptidase 2"	gi|30685230|ref|NP_193817.2|/0/tripeptidyl peptidase II [Arabidopsis thaliana]
AT5G65750	3474	1381	1018	84.14	70.33	-0.258652	Down	1.31135e-05	0.000335409	cdna:known chromosome:TAIR10:5:26303693:26308189:1 gene:AT5G65750 transcript:AT5G65750.1 description:"2-oxoglutarate dehydrogenase, E1 component"	gi|15239128|ref|NP_201376.1|/0/2-oxoglutarate dehydrogenase, E1 component [Arabidopsis thaliana]
AT4G36910	1222	780	575	137.77	115.15	-0.258747	Down	0.00106423	0.0144423	cdna:known chromosome:TAIR10:4:17390626:17393339:-1 gene:AT4G36910 transcript:AT4G36910.1 description:"CBS domain-containing protein CBSX1, chloroplastic"	gi|15234564|ref|NP_195409.1|/2.24075e-112/CBS domain-containing protein CBSX1 [Arabidopsis thaliana]
AT4G33467	645.73	1355	999	465.66	389.13	-0.259025	Down	1.60969e-05	0.000403957	cdna:known chromosome:TAIR10:4:16101464:16102196:-1 gene:AT4G33467 transcript:AT4G33467.2 description:"unknown protein\x3b Has 25 Blast hits to 25 proteins in 9 species\x3a Archae - 0\x3b Bacteria - 0\x3b Metazoa - 0\x3b Fungi - 0\x3b Plants - 25\x3b Viruses - 0\x3b Other Eukaryotes - 0 (source\x3a NCBI BLink)."	gi|145334209|ref|NP_001078485.1|/2.21179e-43/uncharacterized protein [Arabidopsis thaliana]
AT5G54170	1697	950	700	119.81	100.09	-0.25945	Down	0.00029278	0.00488104	cdna:known chromosome:TAIR10:5:21984878:21987208:-1 gene:AT5G54170 transcript:AT5G54170.1 description:"Polyketide cyclase/dehydrase and lipid transport superfamily protein"	gi|18423599|ref|NP_568805.1|/0/lipid-binding START domain-containing protein [Arabidopsis thaliana]
AT5G09810	1700	575.95	424	72.51	60.52	-0.260768	Down	0.00503608	0.0493782	cdna:known chromosome:TAIR10:5:3052097:3054614:1 gene:AT5G09810 transcript:AT5G09810.1 description:"Actin-7"	gi|15242516|ref|NP_196543.1|/0/actin 7 [Arabidopsis thaliana]
AT5G54000	1050	681	501	140.69	117.35	-0.261702	Down	0.00199635	0.02399	cdna:known chromosome:TAIR10:5:21917776:21919064:-1 gene:AT5G54000 transcript:AT5G54000.1 description:"2-oxoglutarate (2OG) and Fe(II)-dependent oxygenase superfamily protein"	gi|15239524|ref|NP_200211.1|/0/oxidoreductase, 2OG-Fe(II) oxygenase family protein [Arabidopsis thaliana]
AT1G64720	1577	1024	753	139.2	116.06	-0.262288	Down	0.000144315	0.00268071	cdna:known chromosome:TAIR10:1:24046553:24048622:-1 gene:AT1G64720 transcript:AT1G64720.1 description:"Polyketide cyclase/dehydrase and lipid transport superfamily protein"	gi|15217736|ref|NP_176653.1|/0/membrane related protein CP5 [Arabidopsis thaliana]
AT3G05220	2093.4	1066	784	108.59	90.51	-0.262742	Down	0.000106645	0.0020544	cdna:known chromosome:TAIR10:3:1489419:1491314:1 gene:AT3G05220 transcript:AT3G05220.2 description:"Heavy metal transport/detoxification superfamily protein"	gi|30679432|ref|NP_187173.2|/5.99967e-40/heavy-metal-associated domain-containing protein [Arabidopsis thaliana]
AT5G54540	1197	873	641	157.51	131.13	-0.264446	Down	0.00040573	0.00648985	cdna:known chromosome:TAIR10:5:22156498:22158054:1 gene:AT5G54540 transcript:AT5G54540.1 description:"Uncharacterised conserved protein (UCP012943)"	gi|15239670|ref|NP_200265.1|/8.51039e-141/uncharacterized protein [Arabidopsis thaliana]
AT5G07360	2331.41	1603	1176	146.25	121.68	-0.265345	Down	1.46935e-06	4.77224e-05	cdna:known chromosome:TAIR10:5:2326704:2330142:-1 gene:AT5G07360 transcript:AT5G07360.2 description:"Amidase family protein"	gi|145334317|ref|NP_001078540.1|/0/amidase family protein [Arabidopsis thaliana]
AT5G09600	1035	586.96	430.16	122.94	102.27	-0.265571	Down	0.00366838	0.0389236	cdna:known chromosome:TAIR10:5:2978942:2980751:1 gene:AT5G09600 transcript:AT5G09600.3 description:"Succinate dehydrogenase subunit 3-1, mitochondrial"	gi|11022654|dbj|BAB17027.1|/5.43071e-122/unnamed protein product [Arabidopsis thaliana]
AT1G80780	1131.58	611	447	116.53	96.9	-0.266133	Down	0.00258666	0.0293458	cdna:known chromosome:TAIR10:1:30358162:30359606:1 gene:AT1G80780 transcript:AT1G80780.3 description:"Probable CCR4-associated factor 1 homolog 6"	gi|75336904|sp|Q9SAI2.1|CAF1F_ARATH/2.35754e-158/RecName: Full=Probable CCR4-associated factor 1 homolog 6 [Arabidopsis thaliana]
AT1G03106	933	1298	951	303.12	251.8	-0.267611	Down	1.2896e-05	0.000331038	cdna:known chromosome:TAIR10:1:748102:749034:-1 gene:AT1G03106 transcript:AT1G03106.1 description:"unknown protein\x3b Has 35333 Blast hits to 34131 proteins in 2444 species\x3a Archae - 798\x3b Bacteria - 22429\x3b Metazoa - 974\x3b Fungi - 991\x3b Plants - 531\x3b Viruses - 0\x3b Other Eukaryotes - 9610 (source\x3a NCBI BLink)."	gi|42571319|ref|NP_973750.1|/9.91786e-32/uncharacterized protein [Arabidopsis thaliana]
AT1G11910	1970	2591	1889	280.64	231.98	-0.27472	Down	2.60552e-10	1.49229e-08	cdna:known chromosome:TAIR10:1:4016784:4020983:-1 gene:AT1G11910 transcript:AT1G11910.1 description:"Aspartic proteinase A1"	gi|15221141|ref|NP_172655.1|/0/aspartic proteinase A1 [Arabidopsis thaliana]
AT1G30880	616	600	437	216.7	178.95	-0.276143	Down	0.00226232	0.0264841	cdna:known chromosome:TAIR10:1:10993195:10994125:-1 gene:AT1G30880 transcript:AT1G30880.1 description:"unknown protein\x3b Has 24 Blast hits to 24 proteins in 8 species\x3a Archae - 0\x3b Bacteria - 0\x3b Metazoa - 2\x3b Fungi - 0\x3b Plants - 22\x3b Viruses - 0\x3b Other Eukaryotes - 0 (source\x3a NCBI BLink)."	gi|18397701|ref|NP_564366.1|/1.82009e-28/uncharacterized protein [Arabidopsis thaliana]
AT5G65210	1716.51	516	375	64.27	53	-0.278153	Down	0.00421354	0.0433689	cdna:known chromosome:TAIR10:5:26057623:26061104:1 gene:AT5G65210 transcript:AT5G65210.6 description:"Transcription factor TGA1"	gi|15238367|ref|NP_201324.1|/0/transcription factor TGA1 [Arabidopsis thaliana]
AT5G39410	1723	524	381	65.07	53.64	-0.278683	Down	0.00401518	0.0418734	cdna:known chromosome:TAIR10:5:15768193:15770410:-1 gene:AT5G39410 transcript:AT5G39410.1 description:"Probable mitochondrial saccharopine dehydrogenase-like oxidoreductase At5g39410"	gi|18421863|ref|NP_568564.1|/0/Saccharopine dehydrogenase [Arabidopsis thaliana]
AT2G33150	1882	6165.82	4474.93	699.68	575.74	-0.281278	Down	1.94542e-23	3.45409e-21	cdna:known chromosome:TAIR10:2:14047478:14051140:-1 gene:AT2G33150 transcript:AT2G33150.1 description:"3-ketoacyl-CoA thiolase 2, peroxisomal"	gi|15225798|ref|NP_180873.1|/0/3-ketoacyl-CoA thiolase 2 [Arabidopsis thaliana]
AT5G48412	717	799.06	579.63	245.79	202.15	-0.282	Down	0.000302186	0.00500651	cdna:known chromosome:TAIR10:5:19623516:19624232:-1 gene:AT5G48412 transcript:AT5G48412.1	gi|62319929|dbj|BAD94009.1|/1.99348e-15/hypothetical protein [Arabidopsis thaliana]
AT5G24160	1809	501	363	59.19	48.63	-0.283507	Down	0.00421626	0.043376	cdna:known chromosome:TAIR10:5:8183075:8186640:-1 gene:AT5G24160 transcript:AT5G24160.1 description:"Squalene epoxidase 6"	gi|15237903|ref|NP_197804.1|/0/Squalene monooxygenase 6 [Arabidopsis thaliana]
AT2G38800	2078	499	361	51.19	41.99	-0.285816	Down	0.0040171	0.041873	cdna:known chromosome:TAIR10:2:16216999:16219159:1 gene:AT2G38800 transcript:AT2G38800.1 description:"Plant calmodulin-binding protein-related"	gi|15224955|ref|NP_181414.1|/0/calmodulin-binding protein-like protein [Arabidopsis thaliana]
AT5G39050	1480	1434	1037	208.03	170.56	-0.286512	Down	9.99714e-07	3.35961e-05	cdna:known chromosome:TAIR10:5:15634586:15636065:1 gene:AT5G39050 transcript:AT5G39050.1 description:"Phenolic glucoside malonyltransferase 1"	gi|240256381|ref|NP_568561.4|/0/phenolic glucoside malonyltransferase 1 [Arabidopsis thaliana]
AT4G33510	1820.85	1006	726	118.14	96.61	-0.290253	Down	3.52934e-05	0.00080856	cdna:known chromosome:TAIR10:4:16116447:16118274:1 gene:AT4G33510 transcript:AT4G33510.2 description:"Phospho-2-dehydro-3-deoxyheptonate aldolase 2, chloroplastic"	gi|145334213|ref|NP_001078487.1|/0/3-deoxy-d-arabino-heptulosonate 7-phosphate synthase [Arabidopsis thaliana]
AT1G17145	1422	482	347	72.85	59.46	-0.29301	Down	0.00381056	0.040192	cdna:known chromosome:TAIR10:1:5860119:5862682:-1 gene:AT1G17145 transcript:AT1G17145.1 description:"RING/U-box superfamily protein"	gi|18394446|ref|NP_564016.1|/2.71316e-168/RING/U-box superfamily protein [Arabidopsis thaliana]
AT5G42980	716	1772	1275	545.88	445.32	-0.293741	Down	2.56432e-08	1.11958e-06	cdna:known chromosome:TAIR10:5:17242607:17243912:1 gene:AT5G42980 transcript:AT5G42980.1 description:"Thioredoxin H3"	gi|15239136|ref|NP_199112.1|/4.63555e-59/thioredoxin H3 [Arabidopsis thaliana]
AT2G23110	614.04	4211	3078	1551.02	1264.69	-0.294433	Down	1.79049e-15	1.85186e-13	cdna:known chromosome:TAIR10:2:9840529:9841366:1 gene:AT2G23110 transcript:AT2G23110.2 description:"Late embryogenesis abundant protein, group 6"	gi|15227781|ref|NP_179892.1|/8.24361e-42/Late embryogenesis abundant protein, group 6 [Arabidopsis thaliana]
AT5G46180	1823	630	453	73.85	60.21	-0.294595	Down	0.000874816	0.01236	cdna:known chromosome:TAIR10:5:18718475:18721375:-1 gene:AT5G46180 transcript:AT5G46180.1 description:"Ornithine aminotransferase, mitochondrial"	gi|15237392|ref|NP_199430.1|/0/ornithine-delta-aminotransferase [Arabidopsis thaliana]
AT4G23630	1790	1623	1167	193.83	158.02	-0.294685	Down	8.9844e-08	3.62541e-06	cdna:known chromosome:TAIR10:4:12317059:12319937:1 gene:AT4G23630 transcript:AT4G23630.1 description:"Reticulon-like protein B1"	gi|15236556|ref|NP_194094.1|/2.56093e-121/VIRB2-interacting protein 1 [Arabidopsis thaliana]
AT3G59350	1664.88	501	359	64.23	52.35	-0.295058	Down	0.00257558	0.0292668	cdna:known chromosome:TAIR10:3:21932712:21935154:1 gene:AT3G59350 transcript:AT3G59350.3 description:"PTI1-like tyrosine-protein kinase 3"	gi|30694970|ref|NP_567082.2|/0/PTI1-like tyrosine-protein kinase 3 [Arabidopsis thaliana]
AT2G29450	934	754	542	175.89	143.35	-0.295132	Down	0.000265716	0.00446831	cdna:known chromosome:TAIR10:2:12624586:12625637:-1 gene:AT2G29450 transcript:AT2G29450.1 description:"Glutathione S-transferase U5"	gi|15227085|ref|NP_180506.1|/4.05251e-126/glutathione S-transferase tau 5 [Arabidopsis thaliana]
AT5G51570	1249	540	388	93.26	75.97	-0.295829	Down	0.00199515	0.0239891	cdna:known chromosome:TAIR10:5:20949404:20951497:1 gene:AT5G51570 transcript:AT5G51570.1 description:"Hypersensitive-induced response protein 4"	gi|15242123|ref|NP_199970.1|/8.34967e-163/hypersensitive-induced response protein 4 [Arabidopsis thaliana]
AT3G13200	976	550	395	122.57	99.8	-0.296494	Down	0.00177026	0.021865	cdna:known chromosome:TAIR10:3:4242125:4244145:1 gene:AT3G13200 transcript:AT3G13200.1 description:"Cwf15 / Cwc15 cell cycle control family protein"	gi|18399903|ref|NP_566447.1|/2.27912e-82/protein embryo defective 2769 [Arabidopsis thaliana]
AT1G72710	2086	486	349	49.66	40.43	-0.296658	Down	0.00328628	0.0357414	cdna:known chromosome:TAIR10:1:27372271:27376584:1 gene:AT1G72710 transcript:AT1G72710.1 description:"casein kinase 1-like protein 2"	gi|15218569|ref|NP_177415.1|/0/casein kinase 1-like protein 2 [Arabidopsis thaliana]
AT3G15580	623	461	331	164.51	133.93	-0.296696	Down	0.00417502	0.0430348	cdna:known chromosome:TAIR10:3:5273895:5275095:-1 gene:AT3G15580 transcript:AT3G15580.1 description:"Autophagy-related protein 8i"	gi|18400815|ref|NP_566518.1|/4.11409e-60/autophagy-related protein 8i [Arabidopsis thaliana]
AT1G04300	3568.03	426	304	25.14	20.44	-0.298589	Down	0.00463986	0.0464335	cdna:known chromosome:TAIR10:1:1148597:1154596:-1 gene:AT1G04300 transcript:AT1G04300.4 description:"TRAF-like superfamily protein"	gi|145323730|ref|NP_001077454.1|/0/MATH domain-containing protein [Arabidopsis thaliana]
AT2G18960	3431	844.93	605.76	52.13	42.38	-0.29873	Down	9.28474e-05	0.00184191	cdna:known chromosome:TAIR10:2:8221631:8227622:1 gene:AT2G18960 transcript:AT2G18960.1 description:"ATPase 1, plasma membrane-type"	gi|15224264|ref|NP_179486.1|/0/H(+)-ATPase 1 [Arabidopsis thaliana]
AT1G74310	3165	2226	1594	149.02	120.99	-0.300618	Down	1.75426e-10	1.03249e-08	cdna:known chromosome:TAIR10:1:27936508:27940190:-1 gene:AT1G74310 transcript:AT1G74310.1 description:"Chaperone protein ClpB1"	gi|18410584|ref|NP_565083.1|/0/chaperone protein ClpB1 [Arabidopsis thaliana]
AT3G57020	1365.29	1799.01	1286	283.1	229.77	-0.301121	Down	7.40296e-09	3.54444e-07	cdna:known chromosome:TAIR10:3:21098315:21100359:-1 gene:AT3G57020 transcript:AT3G57020.2 description:"Protein STRICTOSIDINE SYNTHASE-LIKE 9"	gi|79315403|ref|NP_001030876.1|/0/calcium-dependent phosphotriesterase superfamily protein [Arabidopsis thaliana]
AT5G62530	2575	1129	808	93.15	75.58	-0.301551	Down	5.2451e-06	0.000148804	cdna:known chromosome:TAIR10:5:25099003:25103298:-1 gene:AT5G62530 transcript:AT5G62530.1 description:"Delta-1-pyrroline-5-carboxylate dehydrogenase 12A1, mitochondrial"	gi|565430282|ref|XP_006279602.1|/0/hypothetical protein CARUB_v10026134mg, partial [Capsella rubella]
AT2G31360	1447	822	588	122.03	98.97	-0.302173	Down	9.86116e-05	0.00193642	cdna:known chromosome:TAIR10:2:13371658:13373606:-1 gene:AT2G31360 transcript:AT2G31360.1 description:"Delta-9 acyl-lipid desaturase 2"	gi|18402641|ref|NP_565721.1|/4.61153e-155/16:0delta9 desaturase 2 [Arabidopsis thaliana]
AT3G13300	4452.31	464.46	330.48	21.95	17.77	-0.304777	Down	0.0027029	0.0303894	cdna:known chromosome:TAIR10:3:4303874:4310213:1 gene:AT3G13300 transcript:AT3G13300.2 description:"Enhancer of mRNA-decapping protein 4"	gi|30682607|ref|NP_850576.1|/0/mRNA decapping complex VCS [Arabidopsis thaliana]
AT5G60790	2387	765	546	68.16	55.16	-0.305303	Down	0.000148036	0.00273789	cdna:known chromosome:TAIR10:5:24453258:24455970:-1 gene:AT5G60790 transcript:AT5G60790.1 description:"ABC transporter F family member 1"	gi|565432038|ref|XP_006280175.1|/0/hypothetical protein CARUB_v10026078mg, partial [Capsella rubella]
AT3G19990	1448	550	392	81.6	65.94	-0.307415	Down	0.00121197	0.0161187	cdna:known chromosome:TAIR10:3:6965647:6967248:1 gene:AT3G19990 transcript:AT3G19990.1 description:"unknown protein\x3b INVOLVED IN\x3a biological_process unknown\x3b LOCATED IN\x3a chloroplast stroma, chloroplast\x3b EXPRESSED IN\x3a 23 plant structures\x3b EXPRESSED DURING\x3a 13 growth stages\x3b Has 118 Blast hits to 118 proteins in 41 species\x3a Archae - 0\x3b Bacteria - 42 /.../zoa - 0\x3b…	gi|11994774|dbj|BAB03164.1|/0/unnamed protein product [Arabidopsis thaliana]
AT2G47180	1355	2671	1902	424.2	342.48	-0.308725	Down	7.61714e-13	5.90148e-11	cdna:known chromosome:TAIR10:2:19368798:19370441:-1 gene:AT2G47180 transcript:AT2G47180.1 description:"Galactinol synthase 1"	gi|15226522|ref|NP_182240.1|/0/galactinol synthase 1 [Arabidopsis thaliana]
AT1G32050	1273	437	311	74	59.71	-0.309553	Down	0.00370292	0.039251	cdna:known chromosome:TAIR10:1:11528445:11531281:1 gene:AT1G32050 transcript:AT1G32050.1 description:"Secretory carrier-associated membrane protein 4"	gi|15222550|ref|NP_174485.1|/2.51219e-154/secretory carrier-associated membrane protein 5 [Arabidopsis thaliana]
AT2G37970	872	1015	722	254.33	205.12	-0.310233	Down	9.10736e-06	0.000244385	cdna:known chromosome:TAIR10:2:15890972:15891843:1 gene:AT2G37970 transcript:AT2G37970.1 description:"SOUL heme-binding family protein"	gi|30687330|ref|NP_565876.2|/2.70838e-113/heam-binding protein 2 [Arabidopsis thaliana]
AT1G65980	890	3402.8	2419.95	834.68	673.01	-0.310595	Down	3.88016e-16	4.32831e-14	cdna:known chromosome:TAIR10:1:24559306:24560936:-1 gene:AT1G65980 transcript:AT1G65980.2 description:"Peroxiredoxin-2B"	gi|15218877|ref|NP_176773.1|/1.05225e-70/thioredoxin-dependent peroxidase 1 [Arabidopsis thaliana]
AT5G54960	2075	2251	1600	231.26	186.37	-0.311346	Down	3.29254e-11	2.14529e-09	cdna:known chromosome:TAIR10:5:22310687:22312761:-1 gene:AT5G54960 transcript:AT5G54960.1 description:"Pyruvate decarboxylase 2"	gi|15240423|ref|NP_200307.1|/0/pyruvate decarboxylase-2 [Arabidopsis thaliana]
AT3G09100	2574.57	264	174	20.24	16.28	-0.314109	Down	0.00269324	0.0303288	cdna:known chromosome:TAIR10:3:2787981:2793532:-1 gene:AT3G09100 transcript:AT3G09100.2 description:"mRNA capping enzyme family protein"	gi|42572335|ref|NP_974263.1|/0/mRNA capping enzyme family protein [Arabidopsis thaliana]
AT1G79230	1532.56	790	561	110.69	89.03	-0.314161	Down	8.04732e-05	0.00163292	cdna:known chromosome:TAIR10:1:29800693:29803939:1 gene:AT1G79230 transcript:AT1G79230.3 description:"Thiosulfate/3-mercaptopyruvate sulfurtransferase 1, mitochondrial"	gi|18412307|ref|NP_565203.1|/0/mercaptopyruvate sulfurtransferase 1 [Arabidopsis thaliana]
AT4G27990	920	477	337	113.03	90.54	-0.320079	Down	0.00174731	0.0216694	cdna:known chromosome:TAIR10:4:13923773:13924692:-1 gene:AT4G27990 transcript:AT4G27990.1 description:"YGGT family protein"	gi|15234345|ref|NP_194528.1|/1.09979e-91/YGGT family protein [Arabidopsis thaliana]
AT5G50240	848.93	1195	862	314.53	251.84	-0.32069	Down	6.22728e-06	0.000172086	cdna:known chromosome:TAIR10:5:20451533:20452569:1 gene:AT5G50240 transcript:AT5G50240.3 description:"Protein-L-isoaspartate O-methyltransferase 2"	gi|219523996|gb|ACL14907.1|/2.18064e-119/L-isoaspartyl methyltransferase 2 TIS II alpha-omega [Arabidopsis thaliana]
AT4G34620	650	796	562	271.57	217.39	-0.321039	Down	4.95716e-05	0.00109109	cdna:known chromosome:TAIR10:4:16534855:16536171:-1 gene:AT4G34620 transcript:AT4G34620.1 description:"small subunit ribosomal protein 16"	gi|15236166|ref|NP_195188.1|/6.47518e-59/small subunit ribosomal protein 16 [Arabidopsis thaliana]
AT5G59420	1731	401	283	49.56	39.65	-0.321855	Down	0.00394856	0.0413202	cdna:known chromosome:TAIR10:5:23961575:23964824:1 gene:AT5G59420 transcript:AT5G59420.1 description:"Oxysterol-binding protein-related protein 3C"	gi|15238398|ref|NP_200750.1|/0/oxysterol binding protein-related protein 3C [Arabidopsis thaliana]
AT3G53970	1185	559	394	101.8	81.44	-0.321928	Down	0.000618396	0.00933112	cdna:known chromosome:TAIR10:3:19985139:19987339:1 gene:AT3G53970 transcript:AT3G53970.2 description:"Probable proteasome inhibitor"	gi|15232382|ref|NP_190965.1|/1.59071e-131/probable proteasome inhibitor [Arabidopsis thaliana]
AT4G32480	1145	387	273	73.1	58.47	-0.322175	Down	0.00456064	0.0458128	cdna:known chromosome:TAIR10:4:15676404:15677973:1 gene:AT4G32480 transcript:AT4G32480.1 description:"Protein of unknown function (DUF506)"	gi|15236814|ref|NP_194974.1|/1.76334e-164/uncharacterized protein [Arabidopsis thaliana]
AT4G19860	1952	576	406	62.97	50.33	-0.323246	Down	0.00051165	0.00796872	cdna:known chromosome:TAIR10:4:10777512:10780461:-1 gene:AT4G19860 transcript:AT4G19860.1 description:"Lecithin-cholesterol acyltransferase-like 4"	gi|42566968|ref|NP_193721.2|/0/calcium-independent phospholipase A [Arabidopsis thaliana]
AT5G65550	1524	1349	950	189.91	151.63	-0.324761	Down	9.20544e-08	3.70059e-06	cdna:known chromosome:TAIR10:5:26198304:26199827:-1 gene:AT5G65550 transcript:AT5G65550.1 description:"UDP-glycosyltransferase 91B1"	gi|15238503|ref|NP_201358.1|/0/UDP-glycosyltransferase 91B1 [Arabidopsis thaliana]
AT4G12400	2006	819	575	86.84	69.32	-0.325088	Down	2.51082e-05	0.000600399	cdna:known chromosome:TAIR10:4:7338659:7341361:-1 gene:AT4G12400 transcript:AT4G12400.2 description:"Hsp70-Hsp90 organizing protein 3"	gi|79325071|ref|NP_001031620.1|/0/carboxylate clamp-tetratricopeptide repeat protein [Arabidopsis thaliana]
AT4G04770	1938	392	276	43.17	34.46	-0.325106	Down	0.00400366	0.0418147	cdna:known chromosome:TAIR10:4:2427799:2429850:-1 gene:AT4G04770 transcript:AT4G04770.1 description:"UPF0051 protein ABCI8, chloroplastic"	gi|15234447|ref|NP_192386.1|/0/ATP binding cassette protein 1 [Arabidopsis thaliana]
AT2G01008	1239	7105.14	5000.25	1237.22	987.19	-0.325702	Down	8.93736e-35	2.38024e-32	cdna:known chromosome:TAIR10:2:1025:2810:1 gene:AT2G01008 transcript:AT2G01008.1 description:"FUNCTIONS IN\x3a molecular_function unknown\x3b INVOLVED IN\x3a biological_process unknown\x3b LOCATED IN\x3a cellular_component unknown\x3b BEST Arabidopsis thaliana protein match is\x3a maternal effect embryo arrest 38 (TAIR\x3aAT3G43160.1)."	gi|334184079|ref|NP_001189491.1|/8.76067e-88/uncharacterized protein [Arabidopsis thaliana]
AT3G26580	1294	464	326	77.26	61.55	-0.327963	Down	0.0015784	0.019899	cdna:known chromosome:TAIR10:3:9758887:9760544:1 gene:AT3G26580 transcript:AT3G26580.1 description:"Tetratricopeptide repeat (TPR)-like superfamily protein"	gi|15231576|ref|NP_189290.1|/0/uncharacterized protein [Arabidopsis thaliana]
AT1G68220	847	383	269	98.93	78.78	-0.328579	Down	0.00405542	0.0421487	cdna:known chromosome:TAIR10:1:25570231:25571712:1 gene:AT1G68220 transcript:AT1G68220.1 description:"Protein of unknown function (DUF1218)"	gi|18408976|ref|NP_564925.1|/3.14828e-111/uncharacterized protein [Arabidopsis thaliana]
AT5G38650	789	362.92	254.84	100.96	80.38	-0.328875	Down	0.0050318	0.0493589	cdna:known chromosome:TAIR10:5:15470961:15472815:-1 gene:AT5G38650 transcript:AT5G38650.1 description:"Proteasome maturation factor UMP1"	gi|334188069|ref|NP_001190435.1|/1.03016e-73/protein ACCLIMATION OF PHOTOSYNTHESIS TO ENVIRONMENT [Arabidopsis thaliana]
AT4G21580	1324.2	694	487	112.83	89.79	-0.329524	Down	0.000101831	0.00199229	cdna:known chromosome:TAIR10:4:11475719:11477755:1 gene:AT4G21580 transcript:AT4G21580.3 description:"oxidoreductase, zinc-binding dehydrogenase family protein"	gi|15234529|ref|NP_193889.1|/0/oxidoreductase, zinc-binding dehydrogenase family protein [Arabidopsis thaliana]
AT3G02090	2056	687	482	71.24	56.67	-0.330102	Down	0.000109104	0.00209799	cdna:known chromosome:TAIR10:3:365549:368911:1 gene:AT3G02090 transcript:AT3G02090.2 description:"Probable mitochondrial-processing peptidase subunit beta"	gi|30678485|ref|NP_850500.1|/0/probable mitochondrial-processing peptidase subunit beta [Arabidopsis thaliana]
AT3G49601	2100	378	265	38.36	30.49	-0.331267	Down	0.0040191	0.0418733	cdna:known chromosome:TAIR10:3:18387302:18389564:-1 gene:AT3G49601 transcript:AT3G49601.1 description:"FUNCTIONS IN\x3a molecular_function unknown\x3b INVOLVED IN\x3a biological_process unknown\x3b LOCATED IN\x3a cellular_component unknown\x3b CONTAINS InterPro DOMAIN/s\x3a mRNA splicing factor, Cwf21 (InterPro\x3aIPR013170)\x3b Has 30201 Blast hits to 17322 proteins in 780 sp /.../ Archae - 12\x…	gi|186510835|ref|NP_001118799.1|/1.00636e-103/uncharacterized protein [Arabidopsis thaliana]
AT3G44290	1172	387	271	71.36	56.66	-0.332785	Down	0.00345038	0.037072	cdna:known chromosome:TAIR10:3:15972909:15975183:-1 gene:AT3G44290 transcript:AT3G44290.1 description:"NAC domain-containing protein 60"	gi|15229931|ref|NP_190015.1|/1.03239e-175/NAC domain containing protein 60 [Arabidopsis thaliana]
AT4G36040	1104	2236	1564	438.57	347.81	-0.334508	Down	1.50633e-12	1.13808e-10	cdna:known chromosome:TAIR10:4:17049171:17050274:-1 gene:AT4G36040 transcript:AT4G36040.1 description:"Chaperone protein dnaJ 11, chloroplastic"	gi|15233446|ref|NP_195328.1|/1.15986e-72/chaperone protein dnaJ 11 [Arabidopsis thaliana]
AT3G41762	560	4991	3491	1995.24	1582.32	-0.334521	Down	4.06628e-26	8.3304e-24	cdna:known chromosome:TAIR10:3:14195741:14196603:-1 gene:AT3G41762 transcript:AT3G41762.1 description:"unknown protein."	gi|334185710|ref|NP_001190005.1|/7.05168e-52/uncharacterized protein [Arabidopsis thaliana]
AT4G24690	2604	3257	2276	265.68	210.5	-0.335869	Down	1.02419e-17	1.3225e-15	cdna:known chromosome:TAIR10:4:12741033:12744533:1 gene:AT4G24690 transcript:AT4G24690.1 description:"ubiquitin-associated (UBA)/TS-N domain-containing protein / octicosapeptide/Phox/Bemp1 (PB1) domain-containing protein"	gi|15233935|ref|NP_194200.1|/0/autophagy substrate NBR1 [Arabidopsis thaliana]
AT4G31300	1083.41	618	432	123.7	97.96	-0.336581	Down	0.000195392	0.00346629	cdna:known chromosome:TAIR10:4:15188748:15191217:1 gene:AT4G31300 transcript:AT4G31300.3 description:"Proteasome subunit beta type-6"	gi|15235889|ref|NP_194858.1|/5.68549e-127/20S proteasome subunit PBA1 [Arabidopsis thaliana]
AT5G16220	1763	358	250	43.42	34.38	-0.33679	Down	0.00445454	0.045023	cdna:known chromosome:TAIR10:5:5298303:5300610:-1 gene:AT5G16220 transcript:AT5G16220.1 description:"Octicosapeptide/Phox/Bem1p family protein"	gi|15237304|ref|NP_197126.1|/0/uncharacterized protein [Arabidopsis thaliana]
AT4G24520	2405.06	403	280	35.46	28.07	-0.337163	Down	0.00207088	0.0247183	cdna:known chromosome:TAIR10:4:12662561:12667199:-1 gene:AT4G24520 transcript:AT4G24520.2 description:"NADPH--cytochrome P450 reductase 1"	gi|15233853|ref|NP_194183.1|/0/NADPH--cytochrome P450 reductase 1 [Arabidopsis thaliana]
AT2G23090	580	1351	943	520.23	411.71	-0.337521	Down	2.95682e-08	1.27269e-06	cdna:known chromosome:TAIR10:2:9829450:9830410:-1 gene:AT2G23090 transcript:AT2G23090.1 description:"Uncharacterized protein At2g23090"	gi|18400164|ref|NP_565547.1|/4.16105e-37/uncharacterized protein [Arabidopsis thaliana]
AT1G04170	1793	394	275	46.97	37.17	-0.337601	Down	0.00278696	0.0311374	cdna:known chromosome:TAIR10:1:1096946:1099898:1 gene:AT1G04170 transcript:AT1G04170.1 description:"eukaryotic translation initiation factor 2 gamma subunit"	gi|565499202|ref|XP_006307240.1|/0/hypothetical protein CARUB_v10008849mg, partial [Capsella rubella]
AT3G14130	1442	379.18	264.43	56.49	44.67	-0.338689	Down	0.0031139	0.0341455	cdna:known chromosome:TAIR10:3:4685646:4688309:-1 gene:AT3G14130 transcript:AT3G14130.1 description:"Peroxisomal (S)-2-hydroxy-acid oxidase GLO4"	gi|15231789|ref|NP_188029.1|/0/Aldolase-type TIM barrel family protein [Arabidopsis thaliana]
AT1G29370	2860	978.53	681.72	72.59	57.33	-0.340481	Down	1.92013e-06	6.06078e-05	cdna:known chromosome:TAIR10:1:10277890:10283198:-1 gene:AT1G29370 transcript:AT1G29370.1 description:"Kinase-related protein of unknown function (DUF1296)"	gi|22329848|ref|NP_174230.2|/0/Kinase-related protein [Arabidopsis thaliana]
AT1G65660	1857	372	259	42.79	33.78	-0.341104	Down	0.0033429	0.0361542	cdna:known chromosome:TAIR10:1:24418107:24421292:-1 gene:AT1G65660 transcript:AT1G65660.1 description:"Pre-mRNA-splicing factor SLU7-A"	gi|150417956|sp|Q9SHY8.2|SLU7A_ARATH/0/RecName: Full=Pre-mRNA-splicing factor SLU7-A [Arabidopsis thaliana]
AT3G10650	4395	477	332	22.92	18.09	-0.341415	Down	0.000873436	0.0123487	cdna:known chromosome:TAIR10:3:3325170:3330892:-1 gene:AT3G10650 transcript:AT3G10650.1 description:"Nuclear pore complex protein NUP1"	gi|15228349|ref|NP_187676.1|/0/nucleoporin NUP1 [Arabidopsis thaliana]
AT5G14180	1411	928	646	141.38	111.58	-0.3415	Down	3.42734e-06	0.000101845	cdna:known chromosome:TAIR10:5:4571337:4574462:-1 gene:AT5G14180 transcript:AT5G14180.1 description:"Triacylglycerol lipase 2"	gi|42567840|ref|NP_568295.2|/0/Myzus persicae-induced lipase 1 [Arabidopsis thaliana]
AT2G01490	1153	1321	919	247.74	195.41	-0.342323	Down	2.77326e-08	1.2034e-06	cdna:known chromosome:TAIR10:2:221246:223418:1 gene:AT2G01490 transcript:AT2G01490.1 description:"Phytanoyl-CoA dioxygenase"	gi|18379234|ref|NP_565262.1|/1.12028e-158/phytanoyl-CoA 2-hydroxylase [Arabidopsis thaliana]
AT4G34881	884	1367	951	337.69	266.35	-0.342376	Down	1.59312e-08	7.22194e-07	cdna:known chromosome:TAIR10:4:16617623:16618506:1 gene:AT4G34881 transcript:AT4G34881.1 description:"unknown protein\x3b FUNCTIONS IN\x3a molecular_function unknown\x3b INVOLVED IN\x3a biological_process unknown\x3b LOCATED IN\x3a endomembrane system\x3b Has 30201 Blast hits to 17322 proteins in 780 species\x3a Archae - 12\x3b Bacteria - 1396\x3b Metazoa - 17338\x3b Fungi - 3422\x3b /.../ - 5037…	gi|3335347|gb|AAC27149.1|/2.32323e-35/Contains similarity to ARI, RING finger protein gb|X98309 from Drosophila melanogaster. ESTs gb|T44383, gb|W43120, gb|N65868, gb|H36013, gb|AA042241, gb|T76869 and gb|AA042359 come from this gene [Arabidopsis thaliana]
AT4G24820	1494.97	503	354	73.16	57.63	-0.344235	Down	0.00108575	0.0146876	cdna:known chromosome:TAIR10:4:12789030:12792722:-1 gene:AT4G24820 transcript:AT4G24820.2 description:"26S proteasome non-ATPase regulatory subunit 6 homolog"	gi|18416433|ref|NP_567709.1|/0/26S proteasome regulatory subunit Rpn7 [Arabidopsis thaliana]
AT5G57655	1904.69	629	437	70.54	55.54	-0.344914	Down	0.000117562	0.00223242	cdna:known chromosome:TAIR10:5:23346760:23350039:1 gene:AT5G57655 transcript:AT5G57655.2 description:"Xylose isomerase"	gi|30696904|ref|NP_568861.3|/0/xylose isomerase [Arabidopsis thaliana]
AT5G42825	779	468	325	131.95	103.89	-0.344935	Down	0.000879954	0.0123915	cdna:known chromosome:TAIR10:5:17171964:17172742:1 gene:AT5G42825 transcript:AT5G42825.1 description:"unknown protein\x3b Has 35333 Blast hits to 34131 proteins in 2444 species\x3a Archae - 798\x3b Bacteria - 22429\x3b Metazoa - 974\x3b Fungi - 991\x3b Plants - 531\x3b Viruses - 0\x3b Other Eukaryotes - 9610 (source\x3a NCBI BLink)."	gi|42573549|ref|NP_974871.1|/9.28018e-51/uncharacterized protein [Arabidopsis thaliana]
AT5G03860	1905	7257	5039	813.37	640.34	-0.345074	Down	2.38026e-39	7.34983e-37	cdna:known chromosome:TAIR10:5:1032104:1034973:-1 gene:AT5G03860 transcript:AT5G03860.2 description:"Malate synthase"	gi|15237551|ref|NP_196006.1|/0/malate synthase [Arabidopsis thaliana]
AT4G35570	654	536	372	181.68	142.96	-0.345788	Down	0.000358488	0.0058216	cdna:known chromosome:TAIR10:4:16887165:16888356:-1 gene:AT4G35570 transcript:AT4G35570.1 description:"High mobility group B protein 5"	gi|15237040|ref|NP_195282.1|/9.22967e-61/high mobility group B5 protein [Arabidopsis thaliana]
AT4G03200	2784	1814	1257	138.17	108.64	-0.346889	Down	3.77978e-11	2.44778e-09	cdna:known chromosome:TAIR10:4:1408159:1412756:1 gene:AT4G03200 transcript:AT4G03200.2 description:"catalytics"	gi|30679394|ref|NP_192229.3|/0/uncharacterized protein [Arabidopsis thaliana]
AT3G18820	1061	371	257	75.82	59.55	-0.348477	Down	0.00279684	0.0311824	cdna:known chromosome:TAIR10:3:6484068:6486247:1 gene:AT3G18820 transcript:AT3G18820.1 description:"Ras-related protein RABG3f"	gi|15230211|ref|NP_188512.1|/4.661e-116/Ras-related protein RABG3f [Arabidopsis thaliana]
AT1G72680	1322	1548	1072	252.16	197.98	-0.348985	Down	9.18346e-10	4.90383e-08	cdna:known chromosome:TAIR10:1:27359232:27361016:-1 gene:AT1G72680 transcript:AT1G72680.1 description:"Probable cinnamyl alcohol dehydrogenase 1"	gi|15218564|ref|NP_177412.1|/0/cinnamyl-alcohol dehydrogenase [Arabidopsis thaliana]
AT5G51040	841	668	463	174.01	136.6	-0.349213	Down	6.1773e-05	0.00131351	cdna:known chromosome:TAIR10:5:20750660:20752023:1 gene:AT5G51040 transcript:AT5G51040.3 description:"Succinate dehydrogenase assembly factor 2, mitochondrial"	gi|334188305|ref|NP_001190509.1|/1.37392e-109/succinate dehydrogenase assembly factor 2 [Arabidopsis thaliana]
AT3G48560	2270	793	549	74.36	58.37	-0.3493	Down	1.15854e-05	0.000303242	cdna:known chromosome:TAIR10:3:18001312:18003581:-1 gene:AT3G48560 transcript:AT3G48560.1 description:"Acetolactate synthase, chloroplastic"	gi|15228401|ref|NP_190425.1|/0/acetolactate synthase [Arabidopsis thaliana]
AT5G54430	1101	389	269	76.51	59.99	-0.350926	Down	0.00205688	0.024565	cdna:known chromosome:TAIR10:5:22097166:22099758:-1 gene:AT5G54430 transcript:AT5G54430.1 description:"Adenine nucleotide alpha hydrolases-like superfamily protein"	gi|18423628|ref|NP_568808.1|/1.26576e-87/universal stress protein PHOS32 [Arabidopsis thaliana]
AT3G11910	3865.36	364	252	19.96	15.63	-0.352794	Down	0.0030007	0.0330916	cdna:known chromosome:TAIR10:3:3761388:3770563:-1 gene:AT3G11910 transcript:AT3G11910.2 description:"Ubiquitin carboxyl-terminal hydrolase 13"	gi|334185267|ref|NP_001189864.1|/0/ubiquitin carboxyl-terminal hydrolase 13 [Arabidopsis thaliana]
AT5G67300	1985	546	377	58.68	45.94	-0.353118	Down	0.000238318	0.00407512	cdna:known chromosome:TAIR10:5:26854022:26856006:1 gene:AT5G67300 transcript:AT5G67300.1 description:"Transcription factor MYB44"	gi|15240708|ref|NP_201531.1|/9.60054e-141/transcription factor MYB44 [Arabidopsis thaliana]
AT1G55850	2311	646	446	59.48	46.56	-0.353314	Down	6.35178e-05	0.00134524	cdna:known chromosome:TAIR10:1:20876699:20879482:1 gene:AT1G55850 transcript:AT1G55850.1 description:"Cellulose synthase-like protein E1"	gi|22330270|ref|NP_175981.2|/0/cellulose synthase-like protein E1 [Arabidopsis thaliana]
AT3G52850	2307	945	652	87.17	68.19	-0.354272	Down	1.2274e-06	4.02322e-05	cdna:known chromosome:TAIR10:3:19587821:19591947:1 gene:AT3G52850 transcript:AT3G52850.1 description:"Vacuolar-sorting receptor 1"	gi|15231697|ref|NP_190853.1|/0/vacuolar-sorting receptor 1 [Arabidopsis thaliana]
AT4G27130	848	1638	1130	422.57	330.52	-0.354453	Down	1.63835e-10	9.66943e-09	cdna:known chromosome:TAIR10:4:13604558:13606448:-1 gene:AT4G27130 transcript:AT4G27130.1 description:"Protein translation factor SUI1 homolog 1"	gi|567218950|ref|XP_006413104.1|/1.33504e-77/hypothetical protein EUTSA_v10026037mg [Eutrema salsugineum]
AT1G80090	1294	406	280	67.61	52.86	-0.35506	Down	0.00146518	0.0187154	cdna:known chromosome:TAIR10:1:30130104:30131940:1 gene:AT1G80090 transcript:AT1G80090.1 description:"Cystathionine beta-synthase (CBS) family protein"	gi|15220051|ref|NP_178126.1|/0/SNF1-related protein kinase regulatory subunit gamma-like PV42b [Arabidopsis thaliana]
AT1G80040	1286.12	1000	684	166.33	129.95	-0.356092	Down	2.53484e-07	9.57576e-06	cdna:known chromosome:TAIR10:1:30109147:30111280:-1 gene:AT1G80040 transcript:AT1G80040.3 description:"FUNCTIONS IN\x3a molecular_function unknown\x3b INVOLVED IN\x3a biological_process unknown\x3b LOCATED IN\x3a chloroplast\x3b EXPRESSED IN\x3a 24 plant structures\x3b EXPRESSED DURING\x3a 15 growth stages\x3b CONTAINS InterPro DOMAIN/s\x3a Ubiquitin system component Cue (InterPro\x3aI /.../92)\x…	gi|42572195|ref|NP_974188.1|/4.51923e-76/uncharacterized protein [Arabidopsis thaliana]
AT3G46658	2026	543	374	57.16	44.64	-0.356669	Down	0.000216322	0.00377474	cdna:known chromosome:TAIR10:3:17188870:17191167:1 gene:AT3G46658 transcript:AT3G46658.1 description:"other RNA"	gi|18408251|ref|NP_566885.1|/0/UDP-glucosyl transferase 76E12 [Arabidopsis thaliana]
AT1G16030	2330	9242	6362	843.94	658.68	-0.357563	Down	6.19906e-53	2.31714e-50	cdna:known chromosome:TAIR10:1:5502206:5504535:-1 gene:AT1G16030 transcript:AT1G16030.1 description:"Heat shock 70 kDa protein 5"	gi|15219109|ref|NP_173055.1|/0/heat shock protein 70B [Arabidopsis thaliana]
AT5G51970	1386.87	753	516	116.26	90.72	-0.357862	Down	8.91248e-06	0.000239759	cdna:known chromosome:TAIR10:5:21111594:21113403:1 gene:AT5G51970 transcript:AT5G51970.2 description:"Sorbitol dehydrogenase"	gi|75333946|sp|Q9FJ95.1|DHSO_ARATH/0/RecName: Full=Sorbitol dehydrogenase; AltName: Full=L-iditol 2-dehydrogenase [Arabidopsis thaliana]
AT5G45130	1222	369	253.99	65.18	50.86	-0.357898	Down	0.00193553	0.0233513	cdna:known chromosome:TAIR10:5:18244266:18246450:1 gene:AT5G45130 transcript:AT5G45130.1 description:"Ras-related protein RABF2a"	gi|15242309|ref|NP_199326.1|/9.74221e-108/Ras-related protein RABF2a [Arabidopsis thaliana]
AT1G03230	1502	493.72	339.26	70.55	54.96	-0.360264	Down	0.000390628	0.00629079	cdna:known chromosome:TAIR10:1:790091:791592:1 gene:AT1G03230 transcript:AT1G03230.1 description:"Eukaryotic aspartyl protease family protein"	gi|18379072|ref|NP_563679.1|/0/aspartyl protease-like protein [Arabidopsis thaliana]
AT4G22670	1721	540	371	67.13	52.29	-0.360423	Down	0.000196083	0.003467	cdna:known chromosome:TAIR10:4:11918080:11920910:1 gene:AT4G22670 transcript:AT4G22670.1 description:"FAM10 family protein At4g22670"	gi|18415982|ref|NP_567663.1|/3.08545e-108/HSP70-interacting protein 1 [Arabidopsis thaliana]
AT5G06460	3438	563.42	386.81	34.69	27	-0.36156	Down	0.000126961	0.00239383	cdna:known chromosome:TAIR10:5:1970029:1974527:1 gene:AT5G06460 transcript:AT5G06460.1 description:"Ubiquitin-activating enzyme E1 2"	gi|18415207|ref|NP_568168.1|/0/ubiquitin-activating enzyme E1 2 [Arabidopsis thaliana]
AT2G26510	2019.94	312	213	32.79	25.5	-0.362759	Down	0.00379184	0.0400342	cdna:known chromosome:TAIR10:2:11273911:11277630:1 gene:AT2G26510 transcript:AT2G26510.2 description:"Nucleobase-ascorbate transporter 3"	gi|15225319|ref|NP_180219.1|/0/nucleobase-ascorbate transporter 3 [Arabidopsis thaliana]
AT5G03520	1150	311.01	213	58.48	45.41	-0.364933	Down	0.00428476	0.0438689	cdna:known chromosome:TAIR10:5:883463:885422:1 gene:AT5G03520 transcript:AT5G03520.2 description:"Ras-related protein RABE1d"	gi|567169913|ref|XP_006398803.1|/1.99975e-108/hypothetical protein EUTSA_v10014465mg [Eutrema salsugineum]
AT3G50000	1467	437	299	63.97	49.63	-0.366183	Down	0.000672152	0.00995888	cdna:known chromosome:TAIR10:3:18534459:18536970:1 gene:AT3G50000 transcript:AT3G50000.1 description:"Casein kinase II subunit alpha-2"	gi|23397331|gb|AAK44123.2|AF370308_1/0/putative casein kinase II, alpha chain 2 CK II [Arabidopsis thaliana]
AT4G01870	2071	1291	883	132.89	103.06	-0.366748	Down	4.64518e-09	2.30163e-07	cdna:known chromosome:TAIR10:4:808376:810446:-1 gene:AT4G01870 transcript:AT4G01870.1 description:"tolB protein-related"	gi|20259480|gb|AAM13860.1|/0/unknown protein [Arabidopsis thaliana]
AT1G18070	2129.61	446	305	44.62	34.6	-0.366918	Down	0.000576996	0.00882518	cdna:known chromosome:TAIR10:1:6213777:6218340:-1 gene:AT1G18070 transcript:AT1G18070.3 description:"Translation elongation factor EF1A/initiation factor IF2gamma family protein"	gi|15220940|ref|NP_173247.1|/0/translation elongation factor EF1A/initiation factor IF2gamma family protein [Arabidopsis thaliana]
AT3G46660	1824	589.35	403	69.05	53.53	-0.367294	Down	7.82124e-05	0.00159769	cdna:known chromosome:TAIR10:3:17189264:17191167:-1 gene:AT3G46660 transcript:AT3G46660.1 description:"UDP-glycosyltransferase 76E12"	gi|18408251|ref|NP_566885.1|/0/UDP-glucosyl transferase 76E12 [Arabidopsis thaliana]
AT5G57990	2891	319	218	23.41	18.14	-0.36795	Down	0.00353898	0.0377763	cdna:known chromosome:TAIR10:5:23470014:23474104:-1 gene:AT5G57990 transcript:AT5G57990.1 description:"Ubiquitin carboxyl-terminal hydrolase 23"	gi|11993486|gb|AAG42761.1|AF302671_1/0/ubiquitin-specific protease 23 [Arabidopsis thaliana]
AT3G11450	2432	407	278	35.58	27.56	-0.368491	Down	0.000959798	0.0133221	cdna:known chromosome:TAIR10:3:3605217:3608086:-1 gene:AT3G11450 transcript:AT3G11450.1 description:"DnaJ domain \x3bMyb-like DNA-binding domain"	gi|12322899|gb|AAG51437.1|AC008153_10/9.28687e-157/putative cell division related protein; 50012-47994 [Arabidopsis thaliana]
AT1G62510	823	9006	6152	2397.16	1856.59	-0.368671	Down	1.45554e-54	5.53782e-52	cdna:known chromosome:TAIR10:1:23136369:23137191:-1 gene:AT1G62510 transcript:AT1G62510.1 description:"Bifunctional inhibitor/lipid-transfer protein/seed storage 2S albumin superfamily protein"	gi|15221484|ref|NP_176440.1|/1.52247e-30/bifunctional inhibitor/lipid-transfer protein/seed storage 2S albumin-like protein [Arabidopsis thaliana]
AT5G24130	1226	328	224	57.74	44.71	-0.368974	Down	0.00302778	0.0333729	cdna:known chromosome:TAIR10:5:8162213:8164066:1 gene:AT5G24130 transcript:AT5G24130.1 description:"unknown protein\x3b FUNCTIONS IN\x3a molecular_function unknown\x3b INVOLVED IN\x3a biological_process unknown\x3b LOCATED IN\x3a mitochondrion\x3b EXPRESSED IN\x3a petal, leaf whorl, flower\x3b EXPRESSED DURING\x3a 4 anthesis, petal differentiation and expansion stage\x3b Has 1807 /.../ hits to 18…	gi|15237898|ref|NP_197801.1|/1.43753e-159/uncharacterized protein [Arabidopsis thaliana]
AT5G37510	2595.65	376	261	31.28	24.22	-0.369042	Down	0.00283296	0.0315026	cdna:known chromosome:TAIR10:5:14897410:14900647:1 gene:AT5G37510 transcript:AT5G37510.2 description:"NADH dehydrogenase"	gi|18421656|ref|NP_568550.1|/0/NADH-ubiquinone oxidoreductase subunit [Arabidopsis thaliana]
AT2G37220	1316	618	422	101.14	78.3	-0.369269	Down	4.58516e-05	0.00101974	cdna:known chromosome:TAIR10:2:15634525:15636409:-1 gene:AT2G37220 transcript:AT2G37220.1 description:"RNA-binding protein CP29B, chloroplastic"	gi|15228102|ref|NP_181259.1|/3.7072e-124/chloroplast RNA binding protein [Arabidopsis thaliana]
AT2G06010	1031	372	254	78.32	60.63	-0.369349	Down	0.00157455	0.0198622	cdna:known chromosome:TAIR10:2:2336814:2338902:1 gene:AT2G06010 transcript:AT2G06010.1 description:"OBP3-responsive gene 4"	gi|18396223|ref|NP_565333.1|/4.94617e-99/OBP3-responsive protein 4 [Arabidopsis thaliana]
AT3G46230	724	14025.2	9576	4270.31	3305.75	-0.369363	Down	3.1513e-84	2.16586e-81	cdna:known chromosome:TAIR10:3:16984118:16984841:-1 gene:AT3G46230 transcript:AT3G46230.1 description:"17.4 kDa class I heat shock protein"	gi|15231372|ref|NP_190209.1|/3.46055e-78/heat shock protein 17.4 [Arabidopsis thaliana]
AT3G48000	2009	1019	695	108.19	83.66	-0.370957	Down	1.45011e-07	5.65862e-06	cdna:known chromosome:TAIR10:3:17716867:17720020:-1 gene:AT3G48000 transcript:AT3G48000.1 description:"Aldehyde dehydrogenase family 2 member B4, mitochondrial"	gi|15228319|ref|NP_190383.1|/0/aldehyde dehydrogenase 2B4 [Arabidopsis thaliana]
AT1G25682	1244	327	223	56.7	43.84	-0.371101	Down	0.00292286	0.0323336	cdna:known chromosome:TAIR10:1:9002285:9004646:-1 gene:AT1G25682 transcript:AT1G25682.1 description:"Family of unknown function (DUF572)"	gi|15222627|ref|NP_173930.1|/2.97302e-144/uncharacterized protein [Arabidopsis thaliana]
AT1G07920	1783	1648.45	1124.04	197.66	152.81	-0.371282	Down	2.23702e-11	1.4848e-09	cdna:known chromosome:TAIR10:1:2454846:2457321:1 gene:AT1G07920 transcript:AT1G07920.1 description:"Elongation factor 1-alpha 2"	gi|8778823|gb|AAF79822.1|AC026875_2/0/T6D22.2 [Arabidopsis thaliana]
AT5G37260	980	358	244	79.44	61.39	-0.371862	Down	0.00180401	0.0221535	cdna:known chromosome:TAIR10:5:14751344:14753088:-1 gene:AT5G37260 transcript:AT5G37260.1 description:"Protein REVEILLE 2"	gi|15240172|ref|NP_198542.1|/2.33773e-127/MYB family transcription factor Circadian 1 [Arabidopsis thaliana]
AT4G38680	1299	295	201	48.93	37.8	-0.372333	Down	0.00458618	0.0459827	cdna:known chromosome:TAIR10:4:18071884:18073182:-1 gene:AT4G38680 transcript:AT4G38680.1 description:"Cold shock protein 2"	gi|15234010|ref|NP_195580.1|/1.55931e-50/glycine rich protein 2 [Arabidopsis thaliana]
AT4G34450	3008	439	299	30.94	23.89	-0.373066	Down	0.0005287	0.00817452	cdna:known chromosome:TAIR10:4:16471835:16477021:1 gene:AT4G34450 transcript:AT4G34450.1 description:"Coatomer subunit gamma"	gi|42567389|ref|NP_195171.2|/0/coatomer subunit gamma [Arabidopsis thaliana]
AT5G42850	690.97	317	213	100.11	77.24	-0.374166	Down	0.00202246	0.0242627	cdna:known chromosome:TAIR10:5:17181880:17182622:-1 gene:AT5G42850 transcript:AT5G42850.2 description:"Thioredoxin-like protein Clot"	gi|18422261|ref|NP_568614.1|/2.10051e-65/thioredoxin-like protein Clot [Arabidopsis thaliana]
AT2G45560	1625.1	722	490.46	95.04	73.3	-0.374722	Down	6.6425e-06	0.000182378	cdna:known chromosome:TAIR10:2:18777221:18778374:-1 gene:AT2G45560 transcript:AT2G45560.2 description:"Cytochrome P450 76C1"	gi|30690062|ref|NP_850439.1|/0/cytochrome P450 76C1 [Arabidopsis thaliana]
AT1G26630	897	950	646	231.13	178.2	-0.375207	Down	2.85734e-07	1.06617e-05	cdna:known chromosome:TAIR10:1:9205836:9207383:1 gene:AT1G26630 transcript:AT1G26630.2 description:"Eukaryotic translation initiation factor 5A-2"	gi|9295717|gb|AAF87023.1|AC006535_1/1.86539e-88/T24P13.1 [Arabidopsis thaliana]
AT3G50370	7163	328	223	9.64	7.43	-0.375671	Down	0.00258372	0.029328	cdna:known chromosome:TAIR10:3:18676059:18684346:-1 gene:AT3G50370 transcript:AT3G50370.1 description:"unknown protein\x3b FUNCTIONS IN\x3a molecular_function unknown\x3b INVOLVED IN\x3a biological_process unknown\x3b LOCATED IN\x3a cellular_component unknown\x3b EXPRESSED IN\x3a 26 plant structures\x3b EXPRESSED DURING\x3a 15 growth stages\x3b Has 27734 Blast hits to 16708 proteins /.../59 speci…	gi|240255576|ref|NP_190606.6|/0/uncharacterized protein [Arabidopsis thaliana]
AT4G27000	1718	290	197	36.12	27.82	-0.376675	Down	0.00449598	0.0453343	cdna:known chromosome:TAIR10:4:13554604:13557854:-1 gene:AT4G27000 transcript:AT4G27000.1 description:"Polyadenylate-binding protein RBP45C"	gi|18416906|ref|NP_567764.1|/4.51553e-168/polyadenylate-binding protein RBP45C [Arabidopsis thaliana]
AT3G61860	1183	302	205	55.15	42.45	-0.377596	Down	0.00364632	0.0387088	cdna:known chromosome:TAIR10:3:22900068:22902395:-1 gene:AT3G61860 transcript:AT3G61860.1 description:"Serine/arginine-rich splicing factor RS31"	gi|6899884|emb|CAB71893.1|/1.18719e-133/ARGININE/SERINE-RICH SPLICING FACTOR RSP31 [Arabidopsis thaliana]
AT4G16143	2230.03	436	296	41.66	32.04	-0.378789	Down	0.000475598	0.00749489	cdna:known chromosome:TAIR10:4:9133938:9137352:-1 gene:AT4G16143 transcript:AT4G16143.2 description:"Importin subunit alpha-2"	gi|238480717|ref|NP_001154239.1|/0/importin alpha isoform 2 [Arabidopsis thaliana]
AT1G51200	974.92	1546	1022	336.21	258.52	-0.379087	Down	5.64742e-13	4.4897e-11	cdna:known chromosome:TAIR10:1:18984419:18986653:1 gene:AT1G51200 transcript:AT1G51200.4 description:"Zinc finger A20 and AN1 domain-containing stress-associated protein 2"	gi|18403408|ref|NP_564585.1|/6.99098e-78/zinc finger A20 and AN1 domain-containing stress-associated protein 2 [Arabidopsis thaliana]
AT5G25900	1713	618	419	77.2	59.34	-0.379596	Down	2.89128e-05	0.000679929	cdna:known chromosome:TAIR10:5:9036018:9038406:1 gene:AT5G25900 transcript:AT5G25900.1 description:"Ent-kaurene oxidase, chloroplastic"	gi|15239520|ref|NP_197962.1|/0/Ent-kaurene oxidase 1 [Arabidopsis thaliana]
AT2G37340	1198.54	619	420	111.64	85.81	-0.379636	Down	2.99476e-05	0.000701169	cdna:known chromosome:TAIR10:2:15670147:15672700:-1 gene:AT2G37340 transcript:AT2G37340.3 description:"Serine/arginine-rich splicing factor RS2Z33"	gi|30687109|ref|NP_850280.1|/1.80208e-135/arginine/serine-rich zinc knuckle-containing protein 33 [Arabidopsis thaliana]
AT1G18540	861	450	305	114.26	87.81	-0.379863	Down	0.00035575	0.00579481	cdna:known chromosome:TAIR10:1:6377321:6378580:-1 gene:AT1G18540 transcript:AT1G18540.1 description:"60S ribosomal protein L6-1"	gi|15221798|ref|NP_173289.1|/1.0389e-109/60S ribosomal protein L6-1 [Arabidopsis thaliana]
AT1G65820	763	667	452	192.19	147.67	-0.380157	Down	1.34639e-05	0.000343548	cdna:known chromosome:TAIR10:1:24485101:24486892:1 gene:AT1G65820 transcript:AT1G65820.3 description:"microsomal glutathione s-transferase, putative"	gi|238478982|ref|NP_001154452.1|/9.70234e-101/putative glutathione S-transferase [Arabidopsis thaliana]
AT1G77940	652	670	454	227.84	175.05	-0.380254	Down	1.28088e-05	0.000329594	cdna:known chromosome:TAIR10:1:29303897:29305382:-1 gene:AT1G77940 transcript:AT1G77940.1 description:"60S ribosomal protein L30-2"	gi|18411753|ref|NP_565164.1|/1.45803e-58/60S ribosomal protein L30-2 [Arabidopsis thaliana]
AT2G26990	1672	397	269	50.83	39.05	-0.380358	Down	0.00078869	0.0113924	cdna:known chromosome:TAIR10:2:11519507:11522587:-1 gene:AT2G26990 transcript:AT2G26990.1 description:"COP9 signalosome complex subunit 2"	gi|18401293|ref|NP_565632.1|/0/protein CONSTITUTIVE PHOTOMORPHOGENIC 12 [Arabidopsis thaliana]
AT3G53500	1266.5	319	215	54.02	41.5	-0.380382	Down	0.00218214	0.0256582	cdna:known chromosome:TAIR10:3:19834343:19837088:-1 gene:AT3G53500 transcript:AT3G53500.2 description:"Serine/arginine-rich splicing factor RS2Z32"	gi|30693839|ref|NP_190918.3|/7.44426e-105/serine/arginine-rich splicing factor RS2Z32 [Arabidopsis thaliana]
AT1G07140	1429	415	281	62.41	47.91	-0.38145	Down	0.000580096	0.00884719	cdna:known chromosome:TAIR10:1:2191723:2193793:-1 gene:AT1G07140 transcript:AT1G07140.1 description:"Ran-binding protein 1 homolog a"	gi|297849004|ref|XP_002892383.1|/1.88771e-68/hypothetical protein ARALYDRAFT_334013 [Arabidopsis lyrata subsp. lyrata]
AT5G61820	1688	353	239	44.76	34.36	-0.38148	Down	0.00150739	0.0191398	cdna:known chromosome:TAIR10:5:24834317:24836694:-1 gene:AT5G61820 transcript:AT5G61820.1 description:"FUNCTIONS IN\x3a molecular_function unknown\x3b INVOLVED IN\x3a biological_process unknown\x3b LOCATED IN\x3a vacuole\x3b EXPRESSED IN\x3a 24 plant structures\x3b EXPRESSED DURING\x3a 15 growth stages\x3b CONTAINS InterPro DOMAIN/s\x3a Stress up-regulated Nod 19 (InterPro\x3aIPR011692 /.../ 3020…	gi|22328003|ref|NP_200990.2|/0/uncharacterized protein [Arabidopsis thaliana]
AT5G57870	2946	309	209	22.24	17.06	-0.382539	Down	0.00289638	0.0320573	cdna:known chromosome:TAIR10:5:23439498:23443781:1 gene:AT5G57870 transcript:AT5G57870.2 description:"Eukaryotic translation initiation factor isoform 4G-1"	gi|30696958|ref|NP_200595.2|/0/putative translation initiation factor [Arabidopsis thaliana]
AT5G16380	1052	411	278	84.74	64.99	-0.382825	Down	0.000588764	0.00896655	cdna:known chromosome:TAIR10:5:5359363:5360710:-1 gene:AT5G16380 transcript:AT5G16380.1 description:"Protein of unknown function, DUF538"	gi|18417957|ref|NP_568330.1|/7.86219e-108/uncharacterized protein [Arabidopsis thaliana]
AT1G62390	2835	284	192	21.25	16.29	-0.383476	Down	0.00424134	0.0435709	cdna:known chromosome:TAIR10:1:23084293:23087127:-1 gene:AT1G62390 transcript:AT1G62390.1 description:"Octicosapeptide/Phox/Bem1p (PB1) domain-containing protein / tetratricopeptide repeat (TPR)-containing protein"	gi|18407574|ref|NP_564794.1|/0/carboxylate clamp-tetratricopeptide repeat protein [Arabidopsis thaliana]
AT5G59820	816	1886	1274	506.51	387.93	-0.384794	Down	1.29566e-13	1.12217e-11	cdna:known chromosome:TAIR10:5:24102972:24103787:1 gene:AT5G59820 transcript:AT5G59820.1 description:"Zinc finger protein ZAT12"	gi|15238538|ref|NP_200790.1|/2.69278e-88/high light responsive zinc finger protein ZAT12 [Arabidopsis thaliana]
AT2G36930	787	351	237	97.91	74.95	-0.385528	Down	0.00140032	0.0180492	cdna:known chromosome:TAIR10:2:15509898:15511514:-1 gene:AT2G36930 transcript:AT2G36930.1 description:"zinc finger (C2H2 type) family protein"	gi|18404278|ref|NP_565854.1|/1.84639e-107/C2H2-type zinc finger-containing protein [Arabidopsis thaliana]
AT5G64840	2429	357	241	31.25	23.92	-0.385639	Down	0.00126291	0.0166507	cdna:known chromosome:TAIR10:5:25916723:25919810:-1 gene:AT5G64840 transcript:AT5G64840.1 description:"ABC transporter F family member 5"	gi|15238261|ref|NP_201289.1|/0/general control non-repressible 5 [Arabidopsis thaliana]
AT2G38770	4837	366	247	15.97	12.22	-0.38612	Down	0.00108189	0.0146447	cdna:known chromosome:TAIR10:2:16202963:16210338:-1 gene:AT2G38770 transcript:AT2G38770.1 description:"P-loop containing nucleoside triphosphate hydrolases superfamily protein"	gi|30687628|ref|NP_850297.1|/0/embryo defective 2765 [Arabidopsis thaliana]
AT5G05110	997	283	191	61.69	47.2	-0.38625	Down	0.00408488	0.0423516	cdna:known chromosome:TAIR10:5:1507419:1508867:-1 gene:AT5G05110 transcript:AT5G05110.1 description:"Cysteine proteinase inhibitor 7"	gi|15238418|ref|NP_196130.1|/5.7328e-129/cysteine proteinase inhibitor 7 [Arabidopsis thaliana]
AT1G27650	1405	784	529	119.96	91.78	-0.386302	Down	1.65542e-06	5.31982e-05	cdna:known chromosome:TAIR10:1:9614551:9616357:1 gene:AT1G27650 transcript:AT1G27650.2 description:"Splicing factor U2af small subunit A"	gi|15217666|ref|NP_174086.1|/2.19649e-80/splicing factor U2af small subunit A [Arabidopsis thaliana]
AT3G11400	1236	381	257	66.51	50.87	-0.386756	Down	0.000836468	0.0119209	cdna:known chromosome:TAIR10:3:3578388:3580569:1 gene:AT3G11400 transcript:AT3G11400.2 description:"eukaryotic translation initiation factor 3G1"	gi|238479733|ref|NP_001154607.1|/1.2973e-177/eukaryotic translation initiation factor 3G1 [Arabidopsis thaliana]
AT1G79550	1682	350	236	44.54	34.05	-0.387447	Down	0.00134913	0.0175059	cdna:known chromosome:TAIR10:1:29924023:29926582:-1 gene:AT1G79550 transcript:AT1G79550.2 description:"phosphoglycerate kinase"	gi|15219412|ref|NP_178073.1|/0/phosphoglycerate kinase [Arabidopsis thaliana]
AT2G31390	1283	356	240	59.8	45.71	-0.387636	Down	0.00121674	0.016162	cdna:known chromosome:TAIR10:2:13383423:13386209:-1 gene:AT2G31390 transcript:AT2G31390.1 description:"Probable fructokinase-1"	gi|15224669|ref|NP_180697.1|/0/probable fructokinase-1 [Arabidopsis thaliana]
AT3G57520	2761	1093	739	84.27	64.41	-0.387734	Down	1.92224e-08	8.56806e-07	cdna:known chromosome:TAIR10:3:21288765:21293158:-1 gene:AT3G57520 transcript:AT3G57520.3 description:"Probable galactinol--sucrose galactosyltransferase 2"	gi|269969644|sp|Q94A08.2|RFS2_ARATH/0/RecName: Full=Probable galactinol--sucrose galactosyltransferase 2; AltName: Full=Protein SEED IMBIBITION 2; AltName: Full=Raffinose synthase 2 [Arabidopsis thaliana]
AT3G24503	1722	313	211	38.89	29.72	-0.387965	Down	0.00242154	0.0279034	cdna:known chromosome:TAIR10:3:8919560:8923073:-1 gene:AT3G24503 transcript:AT3G24503.1 description:"Aldehyde dehydrogenase family 2 member C4"	gi|18404212|ref|NP_566749.1|/0/aldehyde dehydrogenase 2C4 [Arabidopsis thaliana]
AT1G11840	1336.34	614	402	96.19	73.43	-0.389517	Down	2.86916e-06	8.68328e-05	cdna:known chromosome:TAIR10:1:3995393:3997907:1 gene:AT1G11840 transcript:AT1G11840.6 description:"glyoxalase I homolog"	gi|334182487|ref|NP_001184968.1|/0/glyoxalase I homolog GLX1 [Arabidopsis thaliana]
AT1G70320	11200	375.64	253.02	7.05	5.38	-0.390017	Down	0.000927056	0.0128929	cdna:known chromosome:TAIR10:1:26488522:26501281:-1 gene:AT1G70320 transcript:AT1G70320.1 description:"E3 ubiquitin-protein ligase UPL2"	gi|15223117|ref|NP_177189.1|/0/ubiquitin-protein ligase 2 [Arabidopsis thaliana]
AT2G18440	1239.17	643	428	110.8	84.49	-0.391105	Down	5.54702e-06	0.000156744	cdna:known chromosome:TAIR10:2:7994941:7997239:-1 gene:AT2G18440 transcript:AT2G18440.2 description:"GUT15 (GENE WITH UNSTABLE TRANSCRIPT 15)\x3b other RNA"	gi|297832504|ref|XP_002884134.1|/1.72996e-20/predicted protein [Arabidopsis lyrata subsp. lyrata]
AT5G49480	896	2277	1531	554.63	422.82	-0.391482	Down	1.33301e-16	1.55198e-14	cdna:known chromosome:TAIR10:5:20070743:20071638:1 gene:AT5G49480 transcript:AT5G49480.1 description:"Ca2+-binding protein 1"	gi|15239904|ref|NP_199759.1|/5.39589e-88/Ca2+-binding protein 1 [Arabidopsis thaliana]
AT3G03950	1706.11	313	208	38.82	29.58	-0.392178	Down	0.0014574	0.0186606	cdna:known chromosome:TAIR10:3:1021260:1024009:1 gene:AT3G03950 transcript:AT3G03950.3 description:"evolutionarily conserved C-terminal region 1"	gi|30678991|ref|NP_850510.1|/0/CIPK1 interacting protein [Arabidopsis thaliana]
AT5G65670	1571.77	333	226	45.87	34.95	-0.392258	Down	0.00224626	0.0263105	cdna:known chromosome:TAIR10:5:26253658:26256381:1 gene:AT5G65670 transcript:AT5G65670.2 description:"Auxin-responsive protein IAA9"	gi|21592701|gb|AAM64650.1|/5.50262e-176/auxin-induced protein IAA9 [Arabidopsis thaliana]
AT1G60680	1304	961.98	646.13	158.92	121.03	-0.392936	Down	7.65786e-08	3.11371e-06	cdna:known chromosome:TAIR10:1:22347622:22349297:-1 gene:AT1G60680 transcript:AT1G60680.1 description:"Probable aldo-keto reductase 2"	gi|42562842|ref|NP_176267.3|/0/probable aldo-keto reductase 2 [Arabidopsis thaliana]
AT2G42680	702	535	359	168.27	128.03	-0.394296	Down	5.52244e-05	0.0011909	cdna:known chromosome:TAIR10:2:17774903:17776320:1 gene:AT2G42680 transcript:AT2G42680.1 description:"Multiprotein-bridging factor 1a"	gi|18406032|ref|NP_565981.1|/4.46254e-67/multiprotein bridging factor 1A [Arabidopsis thaliana]
AT1G14740	2498	477	320	40.59	30.87	-0.394919	Down	0.000138899	0.00259367	cdna:known chromosome:TAIR10:1:5075213:5077791:-1 gene:AT1G14740 transcript:AT1G14740.1 description:"Protein OBERON 3"	gi|18394157|ref|NP_563958.1|/0/Protein OBERON 3 [Arabidopsis thaliana]
AT3G59940	1540	805	540	112.12	85.27	-0.394933	Down	7.26784e-07	2.50159e-05	cdna:known chromosome:TAIR10:3:22142900:22144439:1 gene:AT3G59940 transcript:AT3G59940.1 description:"F-box/kelch-repeat protein SKIP20"	gi|15232212|ref|NP_191553.1|/0/F-box/kelch-repeat protein SKIP20 [Arabidopsis thaliana]
AT2G45960	1296.08	1021.01	685	169.78	129.11	-0.395066	Down	2.44134e-08	1.07027e-06	cdna:known chromosome:TAIR10:2:18910295:18911982:1 gene:AT2G45960 transcript:AT2G45960.3 description:"Aquaporin PIP1-2"	gi|145331417|ref|NP_001078067.1|/2.48236e-173/aquaporin PIP1-2 [Arabidopsis thaliana]
AT4G09150	3622.94	627	419	36.49	27.74	-0.395533	Down	9.53318e-06	0.000254848	cdna:known chromosome:TAIR10:4:5828519:5833676:1 gene:AT4G09150 transcript:AT4G09150.2 description:"T-complex protein 11"	gi|334186417|ref|NP_001190693.1|/0/T-complex protein 11 [Arabidopsis thaliana]
AT5G53400	1247	273	183	47.22	35.89	-0.395816	Down	0.00389056	0.0407734	cdna:known chromosome:TAIR10:5:21661445:21663572:1 gene:AT5G53400 transcript:AT5G53400.1 description:"Protein BOBBER 1"	gi|15238732|ref|NP_200152.1|/1.59305e-121/protein BOBBER 1 [Arabidopsis thaliana]
AT1G36732	2286	409.5	274.5	38.13	28.98	-0.395869	Down	0.00039426	0.00634449	cdna:known chromosome:TAIR10:1:13898210:13900831:-1 gene:AT1G36732 transcript:AT1G36732.1 description:"conserved peptide upstream open reading frame 19"	gi|15221135|ref|NP_174877.1|/0/probable eukaryotic translation initiation factor 5-1 [Arabidopsis thaliana]
AT1G36730	2286	409.5	274.5	38.13	28.98	-0.395869	Down	0.00039426	0.0063397	cdna:known chromosome:TAIR10:1:13898210:13900831:-1 gene:AT1G36730 transcript:AT1G36730.1 description:"Probable eukaryotic translation initiation factor 5-1"	gi|15221135|ref|NP_174877.1|/0/probable eukaryotic translation initiation factor 5-1 [Arabidopsis thaliana]
AT4G21710	3794	373	250	20.79	15.8	-0.395965	Down	0.000729134	0.010655	cdna:known chromosome:TAIR10:4:11535525:11542268:-1 gene:AT4G21710 transcript:AT4G21710.1 description:"DNA-directed RNA polymerase II subunit 2"	gi|15234572|ref|NP_193902.1|/0/DNA-directed RNA polymerase II subunit RPB2 [Arabidopsis thaliana]
AT5G13850	878	506	339.01	125.89	95.63	-0.396629	Down	8.06472e-05	0.00163489	cdna:known chromosome:TAIR10:5:4471277:4472855:1 gene:AT5G13850 transcript:AT5G13850.1 description:"Nascent polypeptide-associated complex subunit alpha-like protein 3"	gi|240256288|ref|NP_196889.4|/3.76605e-54/nascent polypeptide-associated complex subunit alpha-like protein 3 [Arabidopsis thaliana]
AT2G45510	1775	1902	1274	229.11	174	-0.396953	Down	1.90278e-14	1.79383e-12	cdna:known chromosome:TAIR10:2:18753074:18755172:1 gene:AT2G45510 transcript:AT2G45510.1 description:"cytochrome P450, family 704, subfamily A, polypeptide 2"	gi|15225499|ref|NP_182075.1|/0/cytochrome P450, family 704, subfamily A, polypeptide 2 [Arabidopsis thaliana]
AT1G68250	822	29058	19464	7744.51	5881.45	-0.397002	Down	6.371e-197	7.14424e-194	cdna:known chromosome:TAIR10:1:25579373:25580194:-1 gene:AT1G68250 transcript:AT1G68250.2 description:"unknown protein\x3b Has 5 Blast hits to 5 proteins in 2 species\x3a Archae - 0\x3b Bacteria - 0\x3b Metazoa - 0\x3b Fungi - 0\x3b Plants - 5\x3b Viruses - 0\x3b Other Eukaryotes - 0 (source\x3a NCBI BLink)."	gi|186493853|ref|NP_001117570.1|/7.13843e-53/uncharacterized protein [Arabidopsis thaliana]
AT5G50960	1384	547	366	85	64.49	-0.398387	Down	3.83416e-05	0.000869975	cdna:known chromosome:TAIR10:5:20734167:20736055:1 gene:AT5G50960 transcript:AT5G50960.1 description:"Cytosolic Fe-S cluster assembly factor NBP35"	gi|18423220|ref|NP_568748.1|/0/nucleotide binding protein 35 [Arabidopsis thaliana]
AT4G37120	1814	523	350	61.62	46.75	-0.398432	Down	5.73624e-05	0.00123202	cdna:known chromosome:TAIR10:4:17486647:17489294:1 gene:AT4G37120 transcript:AT4G37120.1 description:"Pre-mRNA-splicing factor SLU7-B"	gi|18419978|ref|NP_568017.1|/0/Pre-mRNA-splicing factor SMP2 [Arabidopsis thaliana]
AT5G62520	1647.87	3275	2188	425.23	322.4	-0.399392	Down	3.7894e-24	7.14486e-22	cdna:known chromosome:TAIR10:5:25098027:25099907:1 gene:AT5G62520 transcript:AT5G62520.2 description:"Probable inactive poly"	gi|15241862|ref|NP_201058.1|/1.80887e-158/probable inactive poly [ADP-ribose] polymerase SRO5 [Arabidopsis thaliana]
AT2G14910	1779	353	236	42.42	32.16	-0.399477	Down	0.00091894	0.0128386	cdna:known chromosome:TAIR10:2:6406476:6409152:-1 gene:AT2G14910 transcript:AT2G14910.2 description:"unknown protein\x3b LOCATED IN\x3a chloroplast\x3b EXPRESSED IN\x3a 24 plant structures\x3b EXPRESSED DURING\x3a 15 growth stages\x3b BEST Arabidopsis thaliana protein match is\x3a unknown protein (TAIR\x3aAT5G14970.1)\x3b Has 605 Blast hits to 425 proteins in 102 species\x3a Archa /.../ Bacteria …	gi|42570781|ref|NP_973464.1|/7.65101e-167/uncharacterized protein [Arabidopsis thaliana]
AT4G36600	1194	6843	4575	1237.88	938.33	-0.399704	Down	2.10234e-48	7.59194e-46	cdna:known chromosome:TAIR10:4:17263666:17265100:1 gene:AT4G36600 transcript:AT4G36600.1 description:"Late embryogenesis abundant (LEA) protein"	gi|240256188|ref|NP_195378.5|/6.456e-173/Late embryogenesis abundant (LEA) protein [Arabidopsis thaliana]
AT1G06200	972	377	252	84.37	63.94	-0.400011	Down	0.000609026	0.0092421	cdna:known chromosome:TAIR10:1:1894336:1896935:-1 gene:AT1G06200 transcript:AT1G06200.1 description:"Peptidase S24/S26A/S26B/S26C family protein"	gi|15221421|ref|NP_172110.1|/7.19022e-113/peptidase-S24/S26 domain-containing protein [Arabidopsis thaliana]
AT1G49970	1677	879	587	112.21	84.96	-0.401346	Down	1.47207e-07	5.7338e-06	cdna:known chromosome:TAIR10:1:18501570:18504609:-1 gene:AT1G49970 transcript:AT1G49970.1 description:"ATP-dependent Clp protease proteolytic subunit-related protein 1, chloroplastic"	gi|18402863|ref|NP_564560.1|/0/ATP-dependent Clp protease proteolytic subunit-related protein 1 [Arabidopsis thaliana]
AT5G65140	1513.73	279	182	38.65	29.25	-0.402032	Down	0.00144182	0.0185168	cdna:known chromosome:TAIR10:5:26020410:26022222:-1 gene:AT5G65140 transcript:AT5G65140.2 description:"Probable trehalose-phosphate phosphatase J"	gi|186532766|ref|NP_001119501.1|/8.52707e-156/probable trehalose-phosphate phosphatase J [Arabidopsis thaliana]
AT1G75830	428	60764	40553	32471.3	24570.4	-0.402245	Down	0	0	cdna:known chromosome:TAIR10:1:28472357:28472891:1 gene:AT1G75830 transcript:AT1G75830.1 description:"Defensin-like protein 13"	gi|18410943|ref|NP_565119.1|/5.61428e-35/PLANT DEFENSIN 1.1 [Arabidopsis thaliana]
AT4G02920	1674.37	425	287	55.01	41.6	-0.40311	Down	0.000439654	0.00697488	cdna:known chromosome:TAIR10:4:1292523:1294861:1 gene:AT4G02920 transcript:AT4G02920.2 description:"unknown protein\x3b BEST Arabidopsis thaliana protein match is\x3a unknown protein (TAIR\x3aAT1G03340.1)\x3b Has 41 Blast hits to 41 proteins in 12 species\x3a Archae - 0\x3b Bacteria - 0\x3b Metazoa - 0\x3b Fungi - 0\x3b Plants - 41\x3b Viruses - 0\x3b Other Eukaryotes - 0 (source /.../ BLink)."	gi|30679312|ref|NP_849293.1|/0/uncharacterized protein [Arabidopsis thaliana]
AT2G38240	1337	321	214	51.69	39.07	-0.403824	Down	0.0014238	0.0183075	cdna:known chromosome:TAIR10:2:16012535:16014753:-1 gene:AT2G38240 transcript:AT2G38240.1 description:"2-oxoglutarate (2OG) and Fe(II)-dependent oxygenase superfamily protein"	gi|15224472|ref|NP_181359.1|/0/2-oxoglutarate (2OG) and Fe(II)-dependent oxygenase-like protein [Arabidopsis thaliana]
AT5G19990	1560	395.76	263.77	54.4	41.11	-0.404117	Down	0.000378312	0.00612021	cdna:known chromosome:TAIR10:5:6752006:6755080:1 gene:AT5G19990 transcript:AT5G19990.1 description:"26S protease regulatory subunit 8 homolog A"	gi|18420092|ref|NP_568389.1|/0/regulatory particle triple-A ATPase 6A [Arabidopsis thaliana]
AT4G01000	1593	648.82	431.97	87.29	65.89	-0.405757	Down	4.8292e-06	0.000138667	cdna:known chromosome:TAIR10:4:431963:433849:-1 gene:AT4G01000 transcript:AT4G01000.1 description:"Ubiquitin-like superfamily protein"	gi|15234038|ref|NP_192009.1|/1.2744e-177/ubiquitin family protein [Arabidopsis thaliana]
AT1G02140	785	541	360	151.31	114.16	-0.40645	Down	3.0428e-05	0.000710076	cdna:known chromosome:TAIR10:1:403190:404456:-1 gene:AT1G02140 transcript:AT1G02140.1 description:"Protein mago nashi homolog"	gi|15217623|ref|NP_171716.1|/2.05567e-82/protein mago nashi [Arabidopsis thaliana]
AT5G32440	1076	339	225	68.16	51.38	-0.407718	Down	0.000879144	0.0123965	cdna:known chromosome:TAIR10:5:12076893:12078603:1 gene:AT5G32440 transcript:AT5G32440.3 description:"Ubiquitin system component Cue protein"	gi|334188002|ref|NP_001190418.1|/2.06167e-117/ubiquitin system component Cue protein [Arabidopsis thaliana]
AT5G11680	1039	850	565	177.52	133.79	-0.408011	Down	1.53238e-07	5.95782e-06	cdna:known chromosome:TAIR10:5:3758858:3760851:1 gene:AT5G11680 transcript:AT5G11680.1 description:"FUNCTIONS IN\x3a molecular_function unknown\x3b INVOLVED IN\x3a biological_process unknown\x3b LOCATED IN\x3a cytosol, plasma membrane\x3b EXPRESSED IN\x3a 26 plant structures\x3b EXPRESSED DURING\x3a 15 growth stages\x3b CONTAINS InterPro DOMAIN/s\x3a WW-domain-binding protein (In /.../\x3aIPR0188…	gi|15239148|ref|NP_196729.1|/3.71957e-94/uncharacterized protein [Arabidopsis thaliana]
AT3G14990	1545	1453	969	202.38	152.51	-0.408163	Down	1.11706e-11	7.53164e-10	cdna:known chromosome:TAIR10:3:5047400:5049877:1 gene:AT3G14990 transcript:AT3G14990.3 description:"Protein DJ-1 homolog A"	gi|15232455|ref|NP_188117.1|/0/protein DJ-1-like A [Arabidopsis thaliana]
AT2G21870	1100	247	164	48.63	36.61	-0.409609	Down	0.0045997	0.0460965	cdna:known chromosome:TAIR10:2:9320198:9322734:-1 gene:AT2G21870 transcript:AT2G21870.2 description:"Probable ATP synthase 24 kDa subunit, mitochondrial"	gi|565474250|ref|XP_006294766.1|/4.16509e-123/hypothetical protein CARUB_v10023818mg, partial [Capsella rubella]
AT2G26060	1386	348	231	54	40.64	-0.410059	Down	0.000753368	0.010964	cdna:known chromosome:TAIR10:2:11102301:11105355:1 gene:AT2G26060 transcript:AT2G26060.2 description:"Transducin/WD40 repeat-like superfamily protein"	gi|18401018|ref|NP_565615.1|/0/cytosolic iron-sulfur protein assembly protein CIA1 [Arabidopsis thaliana]
AT2G24500	1541	473	314	65.84	49.55	-0.410079	Down	8.52072e-05	0.00171266	cdna:known chromosome:TAIR10:2:10401035:10402934:-1 gene:AT2G24500 transcript:AT2G24500.1 description:"Zinc finger protein 622"	gi|15224153|ref|NP_180026.1|/0/zinc finger domain protein REI1-LIKE 2 [Arabidopsis thaliana]
AT1G16240	1087.99	327	217	65.11	48.99	-0.410392	Down	0.00108054	0.0146357	cdna:known chromosome:TAIR10:1:5555007:5556841:-1 gene:AT1G16240 transcript:AT1G16240.3 description:"Syntaxin-51"	gi|145323914|ref|NP_001077546.1|/5.16793e-126/syntaxin-51 [Arabidopsis thaliana]
AT2G39020	1014	333	221	71.33	53.67	-0.410393	Down	0.000974594	0.0135011	cdna:known chromosome:TAIR10:2:16295315:16296328:1 gene:AT2G39020 transcript:AT2G39020.1 description:"Probable acetyltransferase NATA1-like"	gi|15225009|ref|NP_181435.1|/7.86932e-126/probable acetyltransferase NATA1-like [Arabidopsis thaliana]
AT1G80070	7317	1183.01	785	34.04	25.61	-0.410524	Down	4.71648e-10	2.61011e-08	cdna:known chromosome:TAIR10:1:30118052:30127811:1 gene:AT1G80070 transcript:AT1G80070.1 description:"Pre-mRNA-processing-splicing factor"	gi|332198232|gb|AEE36353.1|/0/Pre-mRNA-processing-splicing factor [Arabidopsis thaliana]
AT5G16050	1162	481	319	89.48	67.29	-0.411173	Down	7.03652e-05	0.00146693	cdna:known chromosome:TAIR10:5:5243745:5245820:-1 gene:AT5G16050 transcript:AT5G16050.1 description:"14-3-3-like protein GF14 upsilon"	gi|18417863|ref|NP_568325.1|/1.699e-130/14-3-3-like protein GF14 upsilon [Arabidopsis thaliana]
AT1G57720	1661	425	281.79	54.79	41.19	-0.411618	Down	0.000161356	0.00293333	cdna:known chromosome:TAIR10:1:21377735:21380382:1 gene:AT1G57720 transcript:AT1G57720.2 description:"Probable elongation factor 1-gamma 2"	gi|15223649|ref|NP_176084.1|/0/elongation factor EF-1 gamma subunit [Arabidopsis thaliana]
AT5G05080	1229	332	220	58.3	43.8	-0.412565	Down	0.000935662	0.0129956	cdna:known chromosome:TAIR10:5:1498553:1500756:-1 gene:AT5G05080 transcript:AT5G05080.2 description:"Ubiquitin-conjugating enzyme E2 22"	gi|18414783|ref|NP_568148.1|/2.03663e-121/ubiquitin-conjugating enzyme E2 22 [Arabidopsis thaliana]
AT3G05880	495	299	198	136.46	102.45	-0.413558	Down	0.00165241	0.020734	cdna:known chromosome:TAIR10:3:1755497:1756540:-1 gene:AT3G05880 transcript:AT3G05880.1 description:"Hydrophobic protein RCI2A"	gi|15230062|ref|NP_187239.1|/5.81491e-24/Hydrophobic protein RCI2A [Arabidopsis thaliana]
AT5G50850	1547	290	192	40.2	30.18	-0.413603	Down	0.00193102	0.0233233	cdna:known chromosome:TAIR10:5:20689390:20693285:1 gene:AT5G50850 transcript:AT5G50850.1 description:"Pyruvate dehydrogenase E1 component subunit beta-1, mitochondrial"	gi|15241286|ref|NP_199898.1|/0/pyruvate dehydrogenase E1 beta [Arabidopsis thaliana]
AT5G60980	1703.24	271	175	33.22	24.93	-0.414169	Down	0.00120781	0.0160835	cdna:known chromosome:TAIR10:5:24543360:24546269:1 gene:AT5G60980 transcript:AT5G60980.2 description:"Nuclear transport factor 2 (NTF2) family protein with RNA binding (RRM-RBD-RNP motifs) domain"	gi|30697452|ref|NP_851235.1|/0/nuclear transport factor 2 and RNA recognition motif domain-containing protein [Arabidopsis thaliana]
AT3G14600	853	375	248	96.15	72.09	-0.415488	Down	0.000399322	0.00640659	cdna:known chromosome:TAIR10:3:4910697:4912173:1 gene:AT3G14600 transcript:AT3G14600.1 description:"60S ribosomal protein L18a-3"	gi|15231888|ref|NP_188078.1|/1.58631e-102/60S ribosomal protein L18a-3 [Arabidopsis thaliana]
AT2G20560	1432	1248	825	187.27	140.36	-0.415988	Down	9.40606e-11	5.75878e-09	cdna:known chromosome:TAIR10:2:8848130:8850010:-1 gene:AT2G20560 transcript:AT2G20560.1 description:"DNAJ heat shock family protein"	gi|15225377|ref|NP_179646.1|/1.5587e-163/DNAJ heat shock family protein [Arabidopsis thaliana]
AT5G64960	2135	298	197	29.74	22.29	-0.416008	Down	0.00158523	0.0199616	cdna:known chromosome:TAIR10:5:25955384:25958995:1 gene:AT5G64960 transcript:AT5G64960.2 description:"Cyclin-dependent kinase C-2"	gi|15238314|ref|NP_201301.1|/0/cyclin-dependent kinase C-2 [Arabidopsis thaliana]
AT5G20070	1530	236	156	33.09	24.8	-0.416055	Down	0.00495568	0.0487694	cdna:known chromosome:TAIR10:5:6779854:6782482:1 gene:AT5G20070 transcript:AT5G20070.1 description:"Nudix hydrolase 19, chloroplastic"	gi|15241252|ref|NP_197507.1|/0/nudix hydrolase 19 [Arabidopsis thaliana]
AT1G19740	1138	236	156	44.86	33.62	-0.41611	Down	0.00495568	0.0487469	cdna:known chromosome:TAIR10:1:6824322:6825459:1 gene:AT1G19740 transcript:AT1G19740.1 description:"ATP-dependent protease La (LON) domain protein"	gi|15223648|ref|NP_173404.1|/5.11646e-132/ATP-dependent protease La domain-containing protein [Arabidopsis thaliana]
AT2G27090	2679	256	169	20.29	15.19	-0.417647	Down	0.0032875	0.0357365	cdna:known chromosome:TAIR10:2:11567436:11571856:-1 gene:AT2G27090 transcript:AT2G27090.1 description:"Protein of unknown function (DUF630 and DUF632)"	gi|15225846|ref|NP_180277.1|/0/uncharacterized protein [Arabidopsis thaliana]
AT5G20920	1197.66	572	377	102.99	77.08	-0.418076	Down	9.7171e-06	0.000258791	cdna:known chromosome:TAIR10:5:7094718:7097074:-1 gene:AT5G20920 transcript:AT5G20920.3 description:"Eukaryotic translation initiation factor 2 subunit beta"	gi|15242100|ref|NP_197592.1|/3.85258e-142/translation initiation factor eIF-2 beta subunit [Arabidopsis thaliana]
AT5G54800	1663	238	157	30.64	22.92	-0.418809	Down	0.0045052	0.0453843	cdna:known chromosome:TAIR10:5:22261271:22263921:1 gene:AT5G54800 transcript:AT5G54800.1 description:"Glucose-6-phosphate/phosphate translocator 1, chloroplastic"	gi|18423670|ref|NP_568812.1|/3.92276e-177/glucose-6-phosphate/phosphate translocator 1 [Arabidopsis thaliana]
AT3G42790	1086	279	184	55.66	41.62	-0.419364	Down	0.0020756	0.0247469	cdna:known chromosome:TAIR10:3:14877958:14879781:-1 gene:AT3G42790 transcript:AT3G42790.1 description:"PHD finger protein ALFIN-LIKE 3"	gi|15229157|ref|NP_189865.1|/2.92872e-113/protein alfin-like 3 [Arabidopsis thaliana]
AT5G08790	1234	1652	1089	288.86	215.9	-0.420007	Down	5.50306e-14	4.98928e-12	cdna:known chromosome:TAIR10:5:2858849:2860262:-1 gene:AT5G08790 transcript:AT5G08790.1 description:"Protein ATAF2"	gi|22326685|ref|NP_680161.1|/6.52266e-160/protein ATAF2 [Arabidopsis thaliana]
AT1G16610	1540.76	440	290	61.28	45.77	-0.421014	Down	0.000105271	0.0020353	cdna:known chromosome:TAIR10:1:5675848:5678852:-1 gene:AT1G16610 transcript:AT1G16610.3 description:"Serine/arginine-rich splicing factor SR45"	gi|42571507|ref|NP_973844.1|/1.65695e-46/protein arginine/serine-rich 45 [Arabidopsis thaliana]
AT5G11740	542	524	345	216.93	161.94	-0.42177	Down	2.16264e-05	0.000524797	cdna:known chromosome:TAIR10:5:3784251:3784792:1 gene:AT5G11740 transcript:AT5G11740.1 description:"Arabinogalactan peptide 15"	-
AT2G26670	1081.48	274	173	52.69	39.3	-0.423	Down	0.000520226	0.00806691	cdna:known chromosome:TAIR10:2:11341684:11343572:1 gene:AT2G26670 transcript:AT2G26670.2 description:"Heme oxygenase 1, chloroplastic"	gi|15225771|ref|NP_180235.1|/1.02123e-159/heme oxygenase 1 [Arabidopsis thaliana]
AT5G59140	640	333	219	115.49	86.12	-0.423348	Down	0.000685408	0.0101412	cdna:known chromosome:TAIR10:5:23874411:23875695:-1 gene:AT5G59140 transcript:AT5G59140.1 description:"BTB/POZ domain-containing protein"	gi|565435552|ref|XP_006281326.1|/2.02048e-49/hypothetical protein CARUB_v10027380mg [Capsella rubella]
AT4G15390	1482	569	374	82.43	61.43	-0.424226	Down	8.5872e-06	0.000232476	cdna:known chromosome:TAIR10:4:8792812:8794293:-1 gene:AT4G15390 transcript:AT4G15390.1 description:"HXXXD-type acyl-transferase family protein"	gi|110740348|dbj|BAF02069.1|/0/HSR201 like protein [Arabidopsis thaliana]
AT2G36320	1533	233	153	32.6	24.27	-0.425698	Down	0.00435488	0.0442677	cdna:known chromosome:TAIR10:2:15228788:15230496:1 gene:AT2G36320 transcript:AT2G36320.1 description:"Zinc finger A20 and AN1 domain-containing stress-associated protein 4"	gi|18404102|ref|NP_565844.1|/8.91765e-80/zinc finger A20 and AN1 domain-containing stress-associated protein 4 [Arabidopsis thaliana]
AT5G27540	2392.18	446	292	39.56	29.43	-0.426755	Down	6.6856e-05	0.001402	cdna:known chromosome:TAIR10:5:9722574:9727454:1 gene:AT5G27540 transcript:AT5G27540.2 description:"Mitochondrial Rho GTPase 1"	gi|15240981|ref|NP_198106.1|/0/MIRO-related GTP-ase 1 [Arabidopsis thaliana]
AT1G59900	1468	625	410	91.43	68	-0.427133	Down	2.68896e-06	8.23146e-05	cdna:known chromosome:TAIR10:1:22051295:22053885:1 gene:AT1G59900 transcript:AT1G59900.1 description:"Pyruvate dehydrogenase E1 component subunit alpha-1, mitochondrial"	gi|15218940|ref|NP_176198.1|/0/pyruvate dehydrogenase complex E1 alpha subunit [Arabidopsis thaliana]
AT2G27730	667	290	190	96.27	71.52	-0.42874	Down	0.00134899	0.0175146	cdna:known chromosome:TAIR10:2:11819829:11821878:-1 gene:AT2G27730 transcript:AT2G27730.1 description:"Uncharacterized protein At2g27730, mitochondrial"	gi|18401511|ref|NP_565657.1|/2.61096e-34/copper ion binding protein [Arabidopsis thaliana]
AT4G35830	3214	487	319	32.1	23.84	-0.429189	Down	3.1736e-05	0.000734964	cdna:known chromosome:TAIR10:4:16972598:16978057:-1 gene:AT4G35830 transcript:AT4G35830.2 description:"Aconitate hydratase 1"	gi|15233349|ref|NP_195308.1|/0/aconitate hydratase 1 [Arabidopsis thaliana]
AT4G18210	1522	420	275	59.21	43.95	-0.429978	Down	0.000109783	0.00210915	cdna:known chromosome:TAIR10:4:10076079:10077748:1 gene:AT4G18210 transcript:AT4G18210.1 description:"Probable purine permease 10"	gi|30684325|ref|NP_193555.3|/0/purine permease 10 [Arabidopsis thaliana]
AT3G10040	1657	246	161	31.79	23.59	-0.430398	Down	0.00306914	0.0337415	cdna:known chromosome:TAIR10:3:3096415:3098071:-1 gene:AT3G10040 transcript:AT3G10040.1 description:"sequence-specific DNA binding transcription factors"	gi|30681119|ref|NP_187615.2|/1.39188e-174/sequence-specific DNA binding transcription factor [Arabidopsis thaliana]
AT2G34480	823	833	545	221.72	164.47	-0.430914	Down	4.6387e-08	1.94551e-06	cdna:known chromosome:TAIR10:2:14532708:14534239:-1 gene:AT2G34480 transcript:AT2G34480.1 description:"60S ribosomal protein L18a-2"	gi|15226755|ref|NP_180995.1|/6.30699e-101/60S ribosomal protein L18a-2 [Arabidopsis thaliana]
AT5G19150	1274.04	356	234	60.52	44.89	-0.431018	Down	0.000436292	0.0069267	cdna:known chromosome:TAIR10:5:6423305:6428454:-1 gene:AT5G19150 transcript:AT5G19150.2 description:"ATP-dependent (S)-NAD(P)H-hydrate dehydratase"	gi|18419840|ref|NP_568369.1|/0/pfkB-like carbohydrate kinase family protein [Arabidopsis thaliana]
AT5G19350	1597	234	153	31.42	23.28	-0.432592	Down	0.00378264	0.0399568	cdna:known chromosome:TAIR10:5:6518838:6521474:1 gene:AT5G19350 transcript:AT5G19350.2 description:"Polyadenylate-binding protein RBP47B'"	gi|145334517|ref|NP_001078604.1|/0/polyadenylate-binding protein RBP47B' [Arabidopsis thaliana]
AT1G53910	1557.72	1338	868	183.01	135.48	-0.433843	Down	1.16459e-12	8.99011e-11	cdna:known chromosome:TAIR10:1:20135112:20136970:1 gene:AT1G53910 transcript:AT1G53910.3 description:"Ethylene-responsive transcription factor RAP2-12"	gi|15220971|ref|NP_175794.1|/1.94404e-161/ethylene-responsive transcription factor RAP2-12 [Arabidopsis thaliana]
AT1G32130	1861.98	361	236	41.5	30.7	-0.434873	Down	0.00031538	0.00519682	cdna:known chromosome:TAIR10:1:11558861:11561920:-1 gene:AT1G32130 transcript:AT1G32130.2 description:"Transcription elongation factor (TFIIS) family protein"	gi|79356327|ref|NP_174492.2|/0/IWS1-like protein [Arabidopsis thaliana]
AT4G28510	1185	296	193	53.96	39.89	-0.435863	Down	0.0010129	0.0138873	cdna:known chromosome:TAIR10:4:14084749:14086844:-1 gene:AT4G28510 transcript:AT4G28510.1 description:"Prohibitin-1, mitochondrial"	gi|15235317|ref|NP_194580.1|/1.86329e-148/prohibitin 1 [Arabidopsis thaliana]
AT4G30440	1626	608	396	80.1	59.15	-0.437424	Down	2.22034e-06	6.93645e-05	cdna:known chromosome:TAIR10:4:14881855:14883480:-1 gene:AT4G30440 transcript:AT4G30440.1 description:"UDP-glucuronate 4-epimerase 1"	gi|15234745|ref|NP_194773.1|/0/UDP-D-glucuronate 4-epimerase 1 [Arabidopsis thaliana]
AT5G06360	1081	983	640	197.05	145.46	-0.437939	Down	1.67238e-09	8.64848e-08	cdna:known chromosome:TAIR10:5:1944768:1946743:1 gene:AT5G06360 transcript:AT5G06360.1 description:"Ribosomal protein S8e family protein"	gi|15240023|ref|NP_196254.1|/1.25323e-148/ribosomal protein S8e family protein [Arabidopsis thaliana]
AT3G27220	1495	249	162	35.75	26.37	-0.439046	Down	0.00241746	0.0278714	cdna:known chromosome:TAIR10:3:10051612:10053678:-1 gene:AT3G27220 transcript:AT3G27220.1 description:"Kelch repeat-containing protein At3g27220"	gi|18405273|ref|NP_566812.1|/0/Kelch repeat-containing protein [Arabidopsis thaliana]
AT1G76880	2200	246	160	23.81	17.56	-0.439275	Down	0.0025461	0.0289627	cdna:known chromosome:TAIR10:1:28865500:28868225:1 gene:AT1G76880 transcript:AT1G76880.1 description:"Duplicated homeodomain-like superfamily protein"	gi|15223770|ref|NP_177814.1|/0/Duplicated homeodomain-like superfamily protein [Arabidopsis thaliana]
AT5G35660	1251	51652	33584	8905.34	6564.94	-0.439889	Down	0	0	cdna:known chromosome:TAIR10:5:13852390:13853717:-1 gene:AT5G35660 transcript:AT5G35660.1 description:"Glycine-rich protein family"	gi|238481424|ref|NP_001154749.1|/1.48849e-34/glycine-rich protein [Arabidopsis thaliana]
AT1G15280	2304	263	171	24.3	17.91	-0.440191	Down	0.00178374	0.0219552	cdna:known chromosome:TAIR10:1:5252317:5256751:1 gene:AT1G15280 transcript:AT1G15280.2 description:"CASC3/Barentsz eIF4AIII binding"	gi|30684286|ref|NP_172980.3|/0/CASC3/Barentsz eIF4AIII binding protein [Arabidopsis thaliana]
AT1G08200	1686	280	182	35.55	26.2	-0.440283	Down	0.00125174	0.0165342	cdna:known chromosome:TAIR10:1:2573848:2576714:-1 gene:AT1G08200 transcript:AT1G08200.1 description:"UDP-D-apiose/UDP-D-xylose synthase 2"	gi|18390863|ref|NP_563807.1|/0/UDP-D-apiose/UDP-D-xylose synthase 2 [Arabidopsis thaliana]
AT4G05530	1126	260	169	49.97	36.82	-0.440573	Down	0.00187821	0.0228669	cdna:known chromosome:TAIR10:4:2816392:2818365:1 gene:AT4G05530 transcript:AT4G05530.1 description:"Short-chain dehydrogenase/reductase SDRA"	gi|18412959|ref|NP_567300.1|/1.47749e-115/short-chain dehydrogenase/reductase A [Arabidopsis thaliana]
AT5G02240	1014	551	358	118.02	86.94	-0.440939	Down	5.68196e-06	0.000160132	cdna:known chromosome:TAIR10:5:451423:453157:1 gene:AT5G02240 transcript:AT5G02240.1 description:"Uncharacterized protein At5g02240"	gi|18413869|ref|NP_568098.1|/1.02301e-141/ABA modulated tyrosine-phosphorylated protein [Arabidopsis thaliana]
AT5G54810	1671	371	241	47.53	35.01	-0.441071	Down	0.000196392	0.00346959	cdna:known chromosome:TAIR10:5:22264594:22266785:-1 gene:AT5G54810 transcript:AT5G54810.1 description:"Tryptophan synthase beta chain 1, chloroplastic"	gi|15239755|ref|NP_200292.1|/0/tryptophan synthase beta chain [Arabidopsis thaliana]
AT4G13200	751	274	178	80.28	59.13	-0.44115	Down	0.00138718	0.0179015	cdna:known chromosome:TAIR10:4:7668147:7669214:-1 gene:AT4G13200 transcript:AT4G13200.1 description:"Uncharacterized protein At4g13200, chloroplastic"	gi|15235625|ref|NP_193056.1|/3.07898e-48/uncharacterized protein [Arabidopsis thaliana]
AT2G34040	1992	251	163	26.88	19.79	-0.441762	Down	0.00219304	0.0257722	cdna:known chromosome:TAIR10:2:14378546:14382469:-1 gene:AT2G34040 transcript:AT2G34040.2 description:"Apoptosis inhibitory protein 5 (API5)"	gi|18403429|ref|NP_565777.1|/0/Apoptosis inhibitory protein 5 [Arabidopsis thaliana]
AT3G52800	1129	268	174	51.36	37.81	-0.441877	Down	0.00153743	0.0194515	cdna:known chromosome:TAIR10:3:19569311:19570682:1 gene:AT3G52800 transcript:AT3G52800.1 description:"Zinc finger A20 and AN1 domain-containing stress-associated protein 6"	gi|15231686|ref|NP_190848.1|/1.96469e-67/zinc finger A20 and AN1 domain-containing stress-associated protein 6 [Arabidopsis thaliana]
AT3G28710	1430	239.08	155.26	35.93	26.45	-0.441921	Down	0.00269748	0.0303605	cdna:known chromosome:TAIR10:3:10772903:10775727:-1 gene:AT3G28710 transcript:AT3G28710.1 description:"V-type proton ATPase subunit d1"	gi|15233060|ref|NP_189512.1|/0/V-type proton ATPase subunit d1 [Arabidopsis thaliana]
AT5G27640	2458	279.59	181.3	24.18	17.78	-0.443559	Down	0.00119602	0.0159564	cdna:known chromosome:TAIR10:5:9781010:9785288:-1 gene:AT5G27640 transcript:AT5G27640.2 description:"Eukaryotic translation initiation factor 3 subunit B"	gi|79328836|ref|NP_001031954.1|/0/translation initiation factor 3 subunit B [Arabidopsis thaliana]
AT2G41070	1294.85	343	225	57.76	42.45	-0.444306	Down	0.000512824	0.00797535	cdna:known chromosome:TAIR10:2:17130821:17132370:1 gene:AT2G41070 transcript:AT2G41070.3 description:"ABSCISIC ACID-INSENSITIVE 5-like protein 3"	gi|18405590|ref|NP_565948.1|/3.1818e-133/ABI5-like transcription factor EEL [Arabidopsis thaliana]
AT4G24220	1722	3302	2140	410.27	301.46	-0.444607	Down	3.85214e-29	8.92105e-27	cdna:known chromosome:TAIR10:4:12564945:12566755:1 gene:AT4G24220 transcript:AT4G24220.2 description:"3-oxo-Delta(4,5)-steroid 5-beta-reductase"	gi|145333900|ref|NP_001078438.1|/0/3-oxo-Delta(4,5)-steroid 5-beta-reductase [Arabidopsis thaliana]
AT5G43130	2677.35	272	176	21.55	15.83	-0.445027	Down	0.00126541	0.0166734	cdna:known chromosome:TAIR10:5:17315461:17321185:-1 gene:AT5G43130 transcript:AT5G43130.2 description:"Transcription initiation factor TFIID subunit 4b"	gi|79528136|ref|NP_199127.3|/0/TBP-associated factor 4 [Arabidopsis thaliana]
AT2G20610	1669	119	77	15.27	11.2	-0.447201	Down	0.0135628	0.0473204	cdna:known chromosome:TAIR10:2:8877961:8880388:-1 gene:AT2G20610 transcript:AT2G20610.2 description:"S-alkyl-thiohydroximate lyase SUR1"	gi|15225387|ref|NP_179650.1|/0/S-alkyl-thiohydroximate lyase SUR1 [Arabidopsis thaliana]
AT1G02870	843	269	174	69.83	51.21	-0.447421	Down	0.0013319	0.017335	cdna:known chromosome:TAIR10:1:637214:638677:-1 gene:AT1G02870 transcript:AT1G02870.1 description:"FUNCTIONS IN\x3a molecular_function unknown\x3b INVOLVED IN\x3a biological_process unknown\x3b EXPRESSED IN\x3a 23 plant structures\x3b EXPRESSED DURING\x3a 13 growth stages\x3b CONTAINS InterPro DOMAIN/s\x3a Ribosome biogenesis protein Nop16 (InterPro\x3aIPR019002)\x3b Has 104 Bla /.../s to 104 pro…	gi|18379024|ref|NP_563668.1|/1.3684e-98/uncharacterized protein [Arabidopsis thaliana]
AT1G56450	1042	263	170	54.76	40.14	-0.448082	Down	0.00147563	0.0188149	cdna:known chromosome:TAIR10:1:21141883:21144400:1 gene:AT1G56450 transcript:AT1G56450.1 description:"Proteasome subunit beta type-4"	gi|15223537|ref|NP_176040.1|/9.07665e-141/20S proteasome beta subunit G1 [Arabidopsis thaliana]
AT5G46210	2687	390	252	30.82	22.58	-0.448821	Down	0.000104795	0.00203163	cdna:known chromosome:TAIR10:5:18731418:18736810:-1 gene:AT5G46210 transcript:AT5G46210.1 description:"Cullin-4"	gi|18422645|ref|NP_568658.1|/0/cullin4 [Arabidopsis thaliana]
AT4G34110	2441	737	476	64.19	47.01	-0.449381	Down	9.0772e-08	3.65593e-06	cdna:known chromosome:TAIR10:4:16336387:16340098:1 gene:AT4G34110 transcript:AT4G34110.1 description:"Polyadenylate-binding protein 2"	gi|240256156|ref|NP_195137.5|/0/polyadenylate-binding protein 2 [Arabidopsis thaliana]
AT1G02080	7491	260	168	7.31	5.35	-0.450333	Down	0.00155325	0.0196169	cdna:known chromosome:TAIR10:1:373501:386846:1 gene:AT1G02080 transcript:AT1G02080.2 description:"transcription regulators"	gi|334182228|ref|NP_171710.4|/0/CCR4-NOT transcription complex subunit 1 domain protein [Arabidopsis thaliana]
AT3G49430	1328.42	182	115	28.89	21.13	-0.451277	Down	0.0048214	0.0477567	cdna:known chromosome:TAIR10:3:18331539:18334913:1 gene:AT3G49430 transcript:AT3G49430.3 description:"Serine/arginine-rich splicing factor SR34A"	gi|12324445|gb|AAG52185.1|AC012329_12/1.1156e-88/putative splicing factor; 53460-55514 [Arabidopsis thaliana]
AT2G03820	1841	515	332	59.77	43.69	-0.452118	Down	7.11574e-06	0.000194619	cdna:known chromosome:TAIR10:2:1164957:1167029:-1 gene:AT2G03820 transcript:AT2G03820.1 description:"nonsense-mediated mRNA decay NMD3 family protein"	gi|15227711|ref|NP_178476.1|/0/nonsense-mediated mRNA decay protein 3 [Arabidopsis thaliana]
AT5G54770	1533	2438	1570	341.15	249.09	-0.453739	Down	1.01236e-22	1.6851e-20	cdna:known chromosome:TAIR10:5:22246592:22248332:1 gene:AT5G54770 transcript:AT5G54770.1 description:"Thiamine thiazole synthase, chloroplastic"	gi|15239735|ref|NP_200288.1|/2.45062e-170/thiazole biosynthetic enzyme [Arabidopsis thaliana]
AT1G48410	3476.5	308	198	18.73	13.67	-0.454338	Down	0.000469046	0.00740808	cdna:known chromosome:TAIR10:1:17885633:17892596:-1 gene:AT1G48410 transcript:AT1G48410.3 description:"Protein argonaute 1"	gi|15221177|ref|NP_175274.1|/0/protein argonaute 1 [Arabidopsis thaliana]
AT4G13180	1002	314	202	68.09	49.66	-0.455359	Down	0.00042408	0.00676306	cdna:known chromosome:TAIR10:4:7657196:7658197:-1 gene:AT4G13180 transcript:AT4G13180.1 description:"NAD(P)-binding Rossmann-fold superfamily protein"	gi|15235621|ref|NP_193054.1|/2.59255e-137/Rossmann-fold NAD(P)-binding domain-containing protein [Arabidopsis thaliana]
AT4G22990	2434	457	294	39.93	29.12	-0.455463	Down	2.09246e-05	0.000510675	cdna:known chromosome:TAIR10:4:12048186:12051796:-1 gene:AT4G22990 transcript:AT4G22990.2 description:"SPX domain-containing membrane protein At4g22990"	gi|18416049|ref|NP_567674.1|/0/SPX domain-containing membrane protein [Arabidopsis thaliana]
AT1G64810	1770	326	210	39.44	28.76	-0.455596	Down	0.000346702	0.00565607	cdna:known chromosome:TAIR10:1:24086739:24088538:1 gene:AT1G64810 transcript:AT1G64810.2 description:"APO protein 1, chloroplastic"	gi|79320742|ref|NP_001031234.1|/0/APO protein 1 [Arabidopsis thaliana]
AT3G05530	1653	482	310	62.44	45.53	-0.455653	Down	1.22339e-05	0.000317486	cdna:known chromosome:TAIR10:3:1603400:1606231:1 gene:AT3G05530 transcript:AT3G05530.1 description:"26S protease regulatory subunit 6A homolog A"	gi|15230005|ref|NP_187204.1|/0/regulatory particle triple-A ATPase 5A [Arabidopsis thaliana]
AT5G56010	2423	705.22	452.9	61.89	45.06	-0.457859	Down	9.2959e-08	3.7229e-06	cdna:known chromosome:TAIR10:5:22681305:22684129:1 gene:AT5G56010 transcript:AT5G56010.1 description:"Heat shock protein 90-3"	gi|15241113|ref|NP_200412.1|/0/Heat shock protein 90-3 [Arabidopsis thaliana]
AT5G06110	2479	271	174	23.24	16.92	-0.457881	Down	0.000995638	0.0137301	cdna:known chromosome:TAIR10:5:1840829:1843872:-1 gene:AT5G06110 transcript:AT5G06110.2 description:"DnaJ domain \x3bMyb-like DNA-binding domain"	gi|15239928|ref|NP_196229.1|/0/DnaJ and myb-like DNA-binding domain-containing protein [Arabidopsis thaliana]
AT1G78040	938	201	129	46.68	33.97	-0.458543	Down	0.00456924	0.0458776	cdna:known chromosome:TAIR10:1:29345851:29347055:1 gene:AT1G78040 transcript:AT1G78040.2 description:"Pollen Ole e 1 allergen and extensin family protein"	gi|15218200|ref|NP_177927.1|/2.4243e-94/pollen Ole e 1 allergen and extensin family protein [Arabidopsis thaliana]
AT5G04000	667.47	351	226	116.87	85	-0.45937	Down	0.00020091	0.0035406	cdna:known chromosome:TAIR10:5:1079037:1079869:-1 gene:AT5G04000 transcript:AT5G04000.2 description:"unknown protein\x3b Has 1807 Blast hits to 1807 proteins in 277 species\x3a Archae - 0\x3b Bacteria - 0\x3b Metazoa - 736\x3b Fungi - 347\x3b Plants - 385\x3b Viruses - 0\x3b Other Eukaryotes - 339 (source\x3a NCBI BLink)."	gi|334187413|ref|NP_001190220.1|/7.23494e-61/uncharacterized protein [Arabidopsis thaliana]
AT5G15090	1276	622	399	105.08	76.42	-0.459466	Down	5.51748e-07	1.96581e-05	cdna:known chromosome:TAIR10:5:4888964:4891603:-1 gene:AT5G15090 transcript:AT5G15090.2 description:"Mitochondrial outer membrane protein porin 3"	gi|15242210|ref|NP_197013.1|/1.04742e-145/voltage dependent anion channel 3 [Arabidopsis thaliana]
AT5G10860	1025	990	635	209.69	152.49	-0.459543	Down	2.58576e-10	1.48497e-08	cdna:known chromosome:TAIR10:5:3428891:3430470:-1 gene:AT5G10860 transcript:AT5G10860.1 description:"CBS domain-containing protein CBSX3, mitochondrial"	gi|15238284|ref|NP_196647.1|/2.5107e-103/CBS domain-containing protein [Arabidopsis thaliana]
AT5G48160	2030.12	449	288	47.2	34.3	-0.460578	Down	2.10344e-05	0.000512768	cdna:known chromosome:TAIR10:5:19527833:19530316:-1 gene:AT5G48160 transcript:AT5G48160.2 description:"Protein OBERON 2"	gi|15238905|ref|NP_199627.1|/0/PHD finger protein OBERON 2 [Arabidopsis thaliana]
AT5G52640	2475	5011	3211	430.38	312.68	-0.460924	Down	3.33558e-46	1.18446e-43	cdna:known chromosome:TAIR10:5:21352399:21355361:1 gene:AT5G52640 transcript:AT5G52640.1 description:"heat shock protein 90.1"	gi|15237214|ref|NP_200076.1|/0/heat shock protein 90.1 [Arabidopsis thaliana]
AT2G46280	1318.35	290.96	187.01	47.68	34.64	-0.460945	Down	0.000769936	0.0111746	cdna:known chromosome:TAIR10:2:19003457:19005505:-1 gene:AT2G46280 transcript:AT2G46280.3 description:"Eukaryotic translation initiation factor 3 subunit I"	gi|15225954|ref|NP_182151.1|/0/TGF-beta receptor interacting protein 1 [Arabidopsis thaliana]
AT4G26480	1560	242	155	33.26	24.16	-0.461168	Down	0.00173769	0.0215754	cdna:known chromosome:TAIR10:4:13372422:13375963:-1 gene:AT4G26480 transcript:AT4G26480.1 description:"KH domain-containing protein At4g26480"	gi|334186936|ref|NP_194378.2|/4.43784e-151/RNA-binding KH domain-containing protein [Arabidopsis thaliana]
AT5G06600	3719.27	258	169	15.01	10.9	-0.461596	Down	0.00249176	0.0284357	cdna:known chromosome:TAIR10:5:2020531:2027943:-1 gene:AT5G06600 transcript:AT5G06600.3 description:"Ubiquitin carboxyl-terminal hydrolase 12"	gi|18415260|ref|NP_568171.1|/0/ubiquitin carboxyl-terminal hydrolase 12 [Arabidopsis thaliana]
AT1G55530	1650	395	253	51.27	37.23	-0.461649	Down	6.19378e-05	0.0013157	cdna:known chromosome:TAIR10:1:20729182:20731283:-1 gene:AT1G55530 transcript:AT1G55530.1 description:"RING/U-box superfamily protein"	gi|18405411|ref|NP_564693.1|/5.81945e-165/RING/U-box domain-containing protein [Arabidopsis thaliana]
AT1G67820	1447	331	212	49.14	35.68	-0.461782	Down	0.000246724	0.00419195	cdna:known chromosome:TAIR10:1:25429853:25431564:1 gene:AT1G67820 transcript:AT1G67820.1 description:"Probable protein phosphatase 2C 14"	gi|226739230|sp|Q9FXE4.2|P2C14_ARATH/0/RecName: Full=Probable protein phosphatase 2C 14; Short=AtPP2C14; AltName: Full=Protein phosphatase AP2C4 [Arabidopsis thaliana]
AT4G02450	1088	664	425	132.22	95.95	-0.462586	Down	1.91824e-07	7.404e-06	cdna:known chromosome:TAIR10:4:1073753:1075893:-1 gene:AT4G02450 transcript:AT4G02450.2 description:"HSP20-like chaperones superfamily protein"	gi|11229591|emb|CAC16575.1|/3.20141e-51/p23 co-chaperone [Arabidopsis thaliana]
AT5G23590	1486.24	249	159	35.9	26.04	-0.463254	Down	0.00135222	0.0175246	cdna:known chromosome:TAIR10:5:7953529:7955622:-1 gene:AT5G23590 transcript:AT5G23590.2 description:"DNAJ heat shock N-terminal domain-containing protein"	gi|8809700|dbj|BAA97241.1|/2.87878e-172/unnamed protein product [Arabidopsis thaliana]
AT3G50500	1485.43	417	268	60.56	43.91	-0.463816	Down	4.5911e-05	0.00102	cdna:known chromosome:TAIR10:3:18741594:18744157:-1 gene:AT3G50500 transcript:AT3G50500.2 description:"Serine/threonine-protein kinase SRK2D"	gi|15229772|ref|NP_190619.1|/0/serine/threonine-protein kinase SRK2D [Arabidopsis thaliana]
AT3G23790	2381	291	186	25.99	18.84	-0.464158	Down	0.000547844	0.0084277	cdna:known chromosome:TAIR10:3:8575167:8581112:1 gene:AT3G23790 transcript:AT3G23790.1 description:"Probable acyl-activating enzyme 16, chloroplastic"	gi|22331297|ref|NP_189021.2|/0/acyl activating enzyme 16 [Arabidopsis thaliana]
AT2G19520	1884	449	287	50.9	36.89	-0.464436	Down	1.73693e-05	0.000433846	cdna:known chromosome:TAIR10:2:8455936:8459525:1 gene:AT2G19520 transcript:AT2G19520.1 description:"WD-40 repeat-containing protein MSI4"	gi|30680701|ref|NP_565456.2|/0/WD-40 repeat-containing protein MSI4 [Arabidopsis thaliana]
AT5G60920	1838	255	163	29.64	21.48	-0.464551	Down	0.00122198	0.0162114	cdna:known chromosome:TAIR10:5:24511196:24514129:-1 gene:AT5G60920 transcript:AT5G60920.1 description:"Protein COBRA"	gi|565432368|ref|XP_006280281.1|/0/hypothetical protein CARUB_v10026206mg, partial [Capsella rubella]
AT5G13570	1628	194	124	25.53	18.5	-0.464668	Down	0.0048226	0.0477464	cdna:known chromosome:TAIR10:5:4367299:4370265:1 gene:AT5G13570 transcript:AT5G13570.2 description:"mRNA-decapping enzyme subunit 2"	gi|30684475|ref|NP_196861.2|/0/mRNA-decapping enzyme subunit 2 [Arabidopsis thaliana]
AT5G01410	1297	726	464	120.6	87.39	-0.46469	Down	4.5461e-08	1.918e-06	cdna:known chromosome:TAIR10:5:172318:173614:-1 gene:AT5G01410 transcript:AT5G01410.1 description:"Pyridoxal 5'-phosphate synthase subunit PDX1.3"	gi|15240972|ref|NP_195761.1|/3.97235e-163/Pyridoxal biosynthesis protein PDX1.3 [Arabidopsis thaliana]
AT5G03560	1067.06	301	195	62.02	44.92	-0.465376	Down	0.000725234	0.0106125	cdna:known chromosome:TAIR10:5:901323:902748:-1 gene:AT5G03560 transcript:AT5G03560.2 description:"Tetratricopeptide repeat (TPR)-like superfamily protein"	gi|238481201|ref|NP_001154694.1|/7.84257e-161/pentatricopeptide repeat-containing protein [Arabidopsis thaliana]
AT5G20720	975	418	267	93.25	67.53	-0.465575	Down	3.28118e-05	0.00075823	cdna:known chromosome:TAIR10:5:7014669:7016698:1 gene:AT5G20720 transcript:AT5G20720.3 description:"20 kDa chaperonin, chloroplastic"	gi|15242045|ref|NP_197572.1|/6.68318e-135/chaperonin 20 [Arabidopsis thaliana]
AT5G58710	950	802	512	183.81	133.05	-0.466247	Down	8.11118e-09	3.84893e-07	cdna:known chromosome:TAIR10:5:23717775:23719765:1 gene:AT5G58710 transcript:AT5G58710.1 description:"Peptidyl-prolyl cis-trans isomerase CYP20-1"	gi|15237739|ref|NP_200679.1|/2.91921e-103/cyclophilin ROC7 [Arabidopsis thaliana]
AT5G57710	3274	1036	661	67.02	48.48	-0.467202	Down	5.1788e-11	3.28391e-09	cdna:known chromosome:TAIR10:5:23384794:23388353:1 gene:AT5G57710 transcript:AT5G57710.1 description:"Double Clp-N motif-containing P-loop nucleoside triphosphate hydrolases superfamily protein"	gi|15242850|ref|NP_200579.1|/0/protein SUPPRESSOR OF MAX2 1 [Arabidopsis thaliana]
AT5G56140	1452	530	338	78.41	56.69	-0.467943	Down	2.61046e-06	8.04898e-05	cdna:known chromosome:TAIR10:5:22725369:22728343:1 gene:AT5G56140 transcript:AT5G56140.1 description:"KH domain-containing protein At5g56140"	gi|15241136|ref|NP_200425.1|/1.21767e-163/KH domain-containing protein [Arabidopsis thaliana]
AT2G21060	858	273	174	69.57	50.28	-0.468481	Down	0.00074037	0.0107969	cdna:known chromosome:TAIR10:2:9036793:9037650:-1 gene:AT2G21060 transcript:AT2G21060.1 description:"Cold shock domain-containing protein 4"	gi|15226451|ref|NP_179702.1|/1.23946e-54/glycine-rich protein 2B [Arabidopsis thaliana]
AT3G51050	2455	309	197	26.76	19.34	-0.46849	Down	0.000333248	0.00544075	cdna:known chromosome:TAIR10:3:18953923:18957956:1 gene:AT3G51050 transcript:AT3G51050.1 description:"FG-GAP repeat-containing protein"	gi|22331734|ref|NP_190674.2|/0/FG-GAP repeat-containing protein [Arabidopsis thaliana]
AT5G47930	586	251	160	95.6	69.09	-0.468534	Down	0.00122327	0.0162184	cdna:known chromosome:TAIR10:5:19406163:19407400:-1 gene:AT5G47930 transcript:AT5G47930.1 description:"40S ribosomal protein S27-3"	gi|21617904|gb|AAM66954.1|/4.08628e-32/ribosomal protein S27 [Arabidopsis thaliana]
AT5G23575	2247	487	310	46.14	33.3	-0.470496	Down	5.95918e-06	0.000166186	cdna:known chromosome:TAIR10:5:7946310:7950253:1 gene:AT5G23575 transcript:AT5G23575.1 description:"Transmembrane CLPTM1 family protein"	gi|22327014|ref|NP_680213.1|/0/transmembrane CLPTM1 family protein [Arabidopsis thaliana]
AT3G02260	15465	283	180	3.84	2.77	-0.47122	Down	0.000548584	0.00843299	cdna:known chromosome:TAIR10:3:430984:448489:-1 gene:AT3G02260 transcript:AT3G02260.1 description:"Auxin transport protein BIG"	gi|30678519|ref|NP_186875.2|/0/auxin transport protein BIG [Arabidopsis thaliana]
AT5G54940	595.12	3630	2309	1360.02	980.83	-0.471553	Down	2.54784e-35	6.87143e-33	cdna:known chromosome:TAIR10:5:22308271:22309410:-1 gene:AT5G54940 transcript:AT5G54940.2 description:"Translation initiation factor SUI1 family protein"	gi|18423691|ref|NP_568818.1|/5.59945e-58/translation initiation factor SUI1 family protein [Arabidopsis thaliana]
AT1G30070	951	483	307	110.58	79.69	-0.47262	Down	5.95812e-06	0.000166374	cdna:known chromosome:TAIR10:1:10546594:10548140:-1 gene:AT1G30070 transcript:AT1G30070.2 description:"SGS domain-containing protein"	gi|334182947|ref|NP_001185113.1|/5.93081e-112/SGS domain-containing protein [Arabidopsis thaliana]
AT5G45100	1179.65	271	173	49.88	35.93	-0.473273	Down	0.000818002	0.0117284	cdna:known chromosome:TAIR10:5:18218586:18219960:1 gene:AT5G45100 transcript:AT5G45100.2 description:"BOI-related E3 ubiquitin-protein ligase 1"	gi|30694690|ref|NP_851134.1|/5.89847e-163/BOI-related protein 1 [Arabidopsis thaliana]
AT5G13780	973	326	207	72.88	52.47	-0.47403	Down	0.000193118	0.0034374	cdna:known chromosome:TAIR10:5:4447259:4448646:-1 gene:AT5G13780 transcript:AT5G13780.1 description:"Acyl-CoA N-acyltransferases (NAT) superfamily protein"	gi|15240705|ref|NP_196882.1|/3.25918e-97/peptide alpha-N-acetyltransferase [Arabidopsis thaliana]
AT1G15440	2812.86	171	107	12.71	9.15	-0.47412	Down	0.0050379	0.0493733	cdna:known chromosome:TAIR10:1:5306061:5309514:-1 gene:AT1G15440 transcript:AT1G15440.2 description:"periodic tryptophan protein 2"	gi|42571491|ref|NP_973836.1|/0/periodic tryptophan protein 2 [Arabidopsis thaliana]
AT5G48720	1229	235	149	41.26	29.66	-0.476225	Down	0.00149633	0.0190333	cdna:known chromosome:TAIR10:5:19758881:19761721:1 gene:AT5G48720 transcript:AT5G48720.2 description:"Protein XRI1"	gi|238481516|ref|NP_001154770.1|/9.02992e-168/protein XRI1 [Arabidopsis thaliana]
AT5G50250	1108	194	123	37.91	27.25	-0.476322	Down	0.00393114	0.0411582	cdna:known chromosome:TAIR10:5:20452487:20454013:-1 gene:AT5G50250 transcript:AT5G50250.1 description:"RNA-binding protein CP31B, chloroplastic"	gi|15240641|ref|NP_199836.1|/8.08989e-151/chloroplast RNA-binding protein 31B [Arabidopsis thaliana]
AT5G66720	1606	355	225	47.37	34.04	-0.476743	Down	9.2013e-05	0.00183047	cdna:known chromosome:TAIR10:5:26638807:26640816:-1 gene:AT5G66720 transcript:AT5G66720.2 description:"Probable protein phosphatase 2C 80"	gi|75180674|sp|Q9LVQ8.1|P2C80_ARATH/0/RecName: Full=Probable protein phosphatase 2C 80; Short=AtPP2C80 [Arabidopsis thaliana]
AT4G35450	1426.93	317	195	46.35	33.3	-0.477047	Down	6.37796e-05	0.00134944	cdna:known chromosome:TAIR10:4:16839532:16841949:1 gene:AT4G35450 transcript:AT4G35450.5 description:"Ankyrin repeat domain-containing protein 2"	gi|15237008|ref|NP_195270.1|/6.58775e-176/ankyrin repeat domain-containing protein 2 [Arabidopsis thaliana]
AT1G31440	1870	303	192	34.61	24.86	-0.477363	Down	0.000301508	0.00499917	cdna:known chromosome:TAIR10:1:11255836:11258715:-1 gene:AT1G31440 transcript:AT1G31440.1 description:"SH3 domain-containing protein"	gi|15221714|ref|NP_174429.1|/0/SH3 domain-containing protein [Arabidopsis thaliana]
AT5G63370	2960.07	307	192	21.73	15.6	-0.478142	Down	0.0001635	0.00296975	cdna:known chromosome:TAIR10:5:25384172:25387252:-1 gene:AT5G63370 transcript:AT5G63370.4 description:"Cyclin-dependent kinase G1"	gi|15242731|ref|NP_201142.1|/0/cyclin-dependent kinase-G1 [Arabidopsis thaliana]
AT3G24550	2377	343	217	30.69	22.02	-0.478954	Down	0.00011193	0.00214651	cdna:known chromosome:TAIR10:3:8960258:8963568:1 gene:AT3G24550 transcript:AT3G24550.1 description:"Proline-rich receptor-like protein kinase PERK1"	gi|15230130|ref|NP_189098.1|/0/proline-rich extensin-like receptor kinase 1 [Arabidopsis thaliana]
AT2G40510	740	237.09	150.01	70.55	50.61	-0.479224	Down	0.00135175	0.0175291	cdna:known chromosome:TAIR10:2:16918433:16919888:1 gene:AT2G40510 transcript:AT2G40510.1 description:"40S ribosomal protein S26-2"	gi|15226694|ref|NP_181583.1|/2.00382e-36/40S ribosomal protein S26-2 [Arabidopsis thaliana]
AT3G57550	1774.36	381	241	45.91	32.93	-0.479406	Down	4.6165e-05	0.00102457	cdna:known chromosome:TAIR10:3:21306723:21309464:1 gene:AT3G57550 transcript:AT3G57550.2 description:"Guanylate kinase 2"	gi|79315417|ref|NP_001030877.1|/0/guanylate kinase [Arabidopsis thaliana]
AT3G19760	1655	653	413	84.49	60.59	-0.479701	Down	9.311e-08	3.72195e-06	cdna:known chromosome:TAIR10:3:6863713:6866593:1 gene:AT3G19760 transcript:AT3G19760.1 description:"DEAD-box ATP-dependent RNA helicase 2"	gi|15230945|ref|NP_188610.1|/0/DEAD-box ATP-dependent RNA helicase 2 [Arabidopsis thaliana]
AT3G12050	1433	253	160	37.94	27.2	-0.480113	Down	0.000903402	0.0126631	cdna:known chromosome:TAIR10:3:3839102:3841466:1 gene:AT3G12050 transcript:AT3G12050.2 description:"Aha1 domain-containing protein"	gi|30682028|ref|NP_850566.1|/1.21706e-167/Aha1 domain-containing protein [Arabidopsis thaliana]
AT3G59280	907	212	134	50.99	36.54	-0.480738	Down	0.00235754	0.0273583	cdna:known chromosome:TAIR10:3:21908913:21910722:-1 gene:AT3G59280 transcript:AT3G59280.1 description:"Protein Transporter, Pam16"	gi|18411133|ref|NP_567078.1|/4.53342e-58/protein THAXTOMIN A RESISTANT 1 [Arabidopsis thaliana]
AT2G07709	6063	730.01	461.23	25.37	18.18	-0.480771	Down	1.42868e-08	6.56021e-07	cdna:pseudogene chromosome:TAIR10:2:3388454:3394516:1 gene:AT2G07709 transcript:AT2G07709.1 description:"pseudogene, similar to NADH dehydrogenase, blastp match of 93% identity and 1.1e-175 P-value to GP"	gi|527210175|gb|EPS74730.1|/8.82886e-85/hypothetical protein M569_00005, partial [Genlisea aurea]
AT3G13120	1027	231	146	48.83	34.99	-0.480825	Down	0.00149423	0.0190294	cdna:known chromosome:TAIR10:3:4219783:4221666:-1 gene:AT3G13120 transcript:AT3G13120.2 description:"30S ribosomal protein S10, chloroplastic"	gi|15231154|ref|NP_187919.1|/2.44849e-80/30S ribosomal protein S10 [Arabidopsis thaliana]
AT1G70290	3019	179	113	12.57	9	-0.481988	Down	0.00507372	0.0496102	cdna:known chromosome:TAIR10:1:26471078:26474786:-1 gene:AT1G70290 transcript:AT1G70290.1 description:"Probable alpha,alpha-trehalose-phosphate synthase"	gi|122236328|sp|Q0WUI9.1|TPS8_ARATH/0/RecName: Full=Probable alpha,alpha-trehalose-phosphate synthase [UDP-forming] 8; AltName: Full=Trehalose-6-phosphate synthase 8; Short=AtTPS8 [Arabidopsis thaliana]
AT3G25910	1515	720	454	101.98	72.91	-0.484098	Down	1.56653e-08	7.11654e-07	cdna:known chromosome:TAIR10:3:9489221:9491130:1 gene:AT3G25910 transcript:AT3G25910.1 description:"Protein of unknown function (DUF1644)"	gi|18404727|ref|NP_566784.1|/1.01288e-160/uncharacterized protein [Arabidopsis thaliana]
AT1G49300	1002	203	128	44.02	31.47	-0.484182	Down	0.00274234	0.0307356	cdna:known chromosome:TAIR10:1:18234724:18237543:1 gene:AT1G49300 transcript:AT1G49300.2 description:"Ras-related protein RABG3e"	gi|15222098|ref|NP_175355.1|/2.03619e-116/RAB GTPase homolog G3E [Arabidopsis thaliana]
AT2G04890	1863	235	148	26.94	19.24	-0.485641	Down	0.00121785	0.0161667	cdna:known chromosome:TAIR10:2:1720361:1722604:-1 gene:AT2G04890 transcript:AT2G04890.1 description:"Scarecrow-like protein 21"	gi|15224425|ref|NP_178566.1|/0/scarecrow-like protein 21 [Arabidopsis thaliana]
AT4G26630	2805	321	202	24.28	17.33	-0.486497	Down	0.000149663	0.00276559	cdna:known chromosome:TAIR10:4:13430527:13435723:-1 gene:AT4G26630 transcript:AT4G26630.2 description:"DEK domain-containing chromatin associated protein"	gi|30687294|ref|NP_194393.3|/2.81852e-128/DEK domain-containing chromatin associated protein [Arabidopsis thaliana]
AT3G45770	1389.1	240	150	36.89	26.33	-0.486522	Down	0.000847774	0.0120257	cdna:known chromosome:TAIR10:3:16805562:16807795:-1 gene:AT3G45770 transcript:AT3G45770.2 description:"Probable trans-2-enoyl-CoA reductase, mitochondrial"	gi|62900587|sp|Q8LCU7.1|MECR_ARATH/0/RecName: Full=Probable trans-2-enoyl-CoA reductase, mitochondrial; Flags: Precursor [Arabidopsis thaliana]
AT2G40340	1383	890.91	560.62	138.55	98.85	-0.487094	Down	2.55062e-10	1.46874e-08	cdna:known chromosome:TAIR10:2:16848438:16850487:-1 gene:AT2G40340 transcript:AT2G40340.1 description:"Dehydration-responsive element-binding protein 2C"	gi|18405354|ref|NP_565929.1|/1.17145e-168/dehydration-responsive element-binding protein 2C [Arabidopsis thaliana]
AT5G12190	674	178	112	58.44	41.69	-0.487255	Down	0.0048092	0.0476802	cdna:known chromosome:TAIR10:5:3940532:3941205:-1 gene:AT5G12190 transcript:AT5G12190.1 description:"Splicing factor 3B subunit 6-like protein"	gi|15239901|ref|NP_196780.1|/1.72807e-65/RNA-binding (RRM/RBD/RNP motifs) family protein [Arabidopsis thaliana]
AT2G02160	2521	232	146	19.56	13.95	-0.487641	Down	0.00127992	0.0168125	cdna:known chromosome:TAIR10:2:553110:556113:-1 gene:AT2G02160 transcript:AT2G02160.1 description:"Zinc finger CCCH domain-containing protein 17"	gi|18395319|ref|NP_027420.1|/0/zinc finger CCCH domain-containing protein 17 [Arabidopsis thaliana]
AT1G45000	1558	326	205	44.87	31.99	-0.48813	Down	0.000128898	0.00242606	cdna:known chromosome:TAIR10:1:17009141:17011886:1 gene:AT1G45000 transcript:AT1G45000.2 description:"26S protease regulatory subunit S10B homolog B"	gi|15219503|ref|NP_175120.1|/0/AAA-type ATPase family protein [Arabidopsis thaliana]
AT5G19820	3922	186	117	10.03	7.15	-0.488306	Down	0.00391504	0.0410098	cdna:known chromosome:TAIR10:5:6695224:6701311:-1 gene:AT5G19820 transcript:AT5G19820.1 description:"ARM repeat superfamily protein"	gi|15241189|ref|NP_197483.1|/0/protein EMBRYO DEFECTIVE 2734 [Arabidopsis thaliana]
AT5G09970	2159	331	208	32.66	23.27	-0.489054	Down	0.000111023	0.00213104	cdna:known chromosome:TAIR10:5:3111945:3114239:1 gene:AT5G09970 transcript:AT5G09970.1 description:"Cytochrome P450 78A7"	gi|15238033|ref|NP_196559.1|/0/cytochrome P450, family 78, subfamily A, polypeptide 7 [Arabidopsis thaliana]
AT2G37990	1225	191	120	33.65	23.97	-0.489377	Down	0.00335394	0.0362185	cdna:known chromosome:TAIR10:2:15900635:15903218:1 gene:AT2G37990 transcript:AT2G37990.1 description:"Ribosome biogenesis regulatory protein homolog"	gi|18404610|ref|NP_565878.1|/9.31778e-159/ribosome biogenesis regulatory protein-like protein [Arabidopsis thaliana]
AT5G65100	1674	269	169	34.4	24.5	-0.489627	Down	0.000492242	0.00772291	cdna:known chromosome:TAIR10:5:26006835:26008508:-1 gene:AT5G65100 transcript:AT5G65100.1 description:"ETHYLENE INSENSITIVE 3-like 5 protein"	gi|15238347|ref|NP_201315.1|/0/Ethylene insensitive 3 family protein [Arabidopsis thaliana]
AT3G28730	2237	355	223	33.79	24.06	-0.48996	Down	6.14118e-05	0.00130844	cdna:known chromosome:TAIR10:3:10784889:10788729:1 gene:AT3G28730 transcript:AT3G28730.1 description:"FACT complex subunit SSRP1"	gi|15228471|ref|NP_189515.1|/0/FACT complex subunit SSRP1 [Arabidopsis thaliana]
AT3G23560	1772	215	135	25.94	18.47	-0.489995	Down	0.00181938	0.0223036	cdna:known chromosome:TAIR10:3:8454116:8456681:-1 gene:AT3G23560 transcript:AT3G23560.1 description:"MATE efflux family protein ALF5"	gi|18403810|ref|NP_566730.1|/0/MATE efflux family protein ALF5 [Arabidopsis thaliana]
AT2G25670	1708.11	409.51	257.24	51.32	36.54	-0.490045	Down	1.71693e-05	0.000429354	cdna:known chromosome:TAIR10:2:10928664:10931057:-1 gene:AT2G25670 transcript:AT2G25670.2 description:"BEST Arabidopsis thaliana protein match is\x3a copper ion binding (TAIR\x3aAT4G32610.1)\x3b Has 43784 Blast hits to 26928 proteins in 1799 species\x3a Archae - 86\x3b Bacteria - 6347\x3b Metazoa - 15971\x3b Fungi - 5398\x3b Plants - 1931\x3b Viruses - 259\x3b Other Eukaryotes - /.../(source\x3a …	gi|222424195|dbj|BAH20056.1|/6.9284e-34/AT2G25670 [Arabidopsis thaliana]
AT5G04430	1536.14	450	282	62.72	44.65	-0.490265	Down	5.55506e-06	0.000156763	cdna:known chromosome:TAIR10:5:1250251:1253865:-1 gene:AT5G04430 transcript:AT5G04430.2 description:"Protein BTR1"	gi|30680512|ref|NP_850764.1|/0/TOMV RNA binding protein [Arabidopsis thaliana]
AT1G56200	715	336	211	103.69	73.81	-0.490389	Down	9.56342e-05	0.00189191	cdna:known chromosome:TAIR10:1:21030794:21032078:1 gene:AT1G56200 transcript:AT1G56200.2 description:"embryo defective 1303"	gi|18405726|ref|NP_564712.1|/7.45245e-33/embryo defective protein 1303 [Arabidopsis thaliana]
AT2G05710	3493	1404	881	85.08	60.53	-0.49117	Down	1.20616e-15	1.26593e-13	cdna:known chromosome:TAIR10:2:2141399:2146678:1 gene:AT2G05710 transcript:AT2G05710.1 description:"Aconitate hydratase 2, mitochondrial"	gi|30678219|ref|NP_178634.2|/0/aconitate hydratase 3 [Arabidopsis thaliana]
AT4G00830	1939.23	229	143	25.12	17.85	-0.492912	Down	0.00108905	0.0147229	cdna:known chromosome:TAIR10:4:352016:355230:1 gene:AT4G00830 transcript:AT4G00830.4 description:"RNA-binding (RRM/RBD/RNP motifs) family protein"	gi|334186264|ref|NP_001190648.1|/0/RNA recognition motif-containing protein [Arabidopsis thaliana]
AT3G01120	2234	334	209	31.83	22.58	-0.495342	Down	8.60528e-05	0.0017264	cdna:known chromosome:TAIR10:3:38759:41932:-1 gene:AT3G01120 transcript:AT3G01120.1 description:"Cystathionine gamma-synthase 1, chloroplastic"	gi|15232042|ref|NP_186761.1|/0/cystathionine gamma-synthase [Arabidopsis thaliana]
AT5G15210	1429	259	162	38.95	27.62	-0.49591	Down	0.0005404	0.00833726	cdna:known chromosome:TAIR10:5:4937579:4939007:-1 gene:AT5G15210 transcript:AT5G15210.1 description:"Zinc-finger homeodomain protein 8"	gi|15242243|ref|NP_197025.1|/1.57231e-123/zinc finger homeodomain transcriptional factor ZFHD3 [Arabidopsis thaliana]
AT5G65780	2333	199.24	124.54	18.17	12.88	-0.496426	Down	0.0022068	0.0259053	cdna:known chromosome:TAIR10:5:26311311:26316025:1 gene:AT5G65780 transcript:AT5G65780.2 description:"Branched-chain-amino-acid aminotransferase 5, chloroplastic"	gi|42568800|ref|NP_201379.2|/0/branched-chain-amino-acid aminotransferase 5 [Arabidopsis thaliana]
AT3G09390	538	5756	3597	2401.91	1701.81	-0.497112	Down	2.22678e-60	1.00944e-57	cdna:known chromosome:TAIR10:3:2889486:2890229:-1 gene:AT3G09390 transcript:AT3G09390.1 description:"Metallothionein-like protein 2A"	gi|15232661|ref|NP_187550.1|/7.27698e-24/metallothionein 2A [Arabidopsis thaliana]
AT1G13190	2179	253	158	24.73	17.51	-0.498083	Down	0.000595718	0.00905951	cdna:known chromosome:TAIR10:1:4498881:4501613:1 gene:AT1G13190 transcript:AT1G13190.1 description:"RNA-binding (RRM/RBD/RNP motifs) family protein"	gi|15222208|ref|NP_172778.1|/0/RNA recognition motif-containing protein [Arabidopsis thaliana]
AT1G08880	748	197	123	57.96	41.03	-0.498378	Down	0.00245092	0.0281354	cdna:known chromosome:TAIR10:1:2846949:2847800:-1 gene:AT1G08880 transcript:AT1G08880.1 description:"Probable histone H2AXa"	gi|75276926|sp|O04848.1|H2AXA_ARATH/1.04977e-48/RecName: Full=Probable histone H2AXa; AltName: Full=HTA5 [Arabidopsis thaliana]
AT4G18905	1931	402	250.96	44.44	31.45	-0.498799	Down	1.18487e-05	0.000308994	cdna:known chromosome:TAIR10:4:10359896:10363240:1 gene:AT4G18905 transcript:AT4G18905.2 description:"Transducin/WD40 repeat-like superfamily protein"	gi|334186682|ref|NP_001190765.1|/0/WD-40 repeat family protein [Arabidopsis thaliana]
AT2G41410	1157	729	455	136.23	96.4	-0.498939	Down	4.99106e-09	2.45022e-07	cdna:known chromosome:TAIR10:2:17261728:17262884:-1 gene:AT2G41410 transcript:AT2G41410.1 description:"Probable calcium-binding protein CML35"	gi|27151765|sp|P30188.2|CML35_ARATH/6.30157e-85/RecName: Full=Probable calcium-binding protein CML35; AltName: Full=Calmodulin-like protein 1; AltName: Full=Calmodulin-like protein 35 [Arabidopsis thaliana]
AT5G45428	2625	607.29	379	49.14	34.77	-0.499055	Down	9.85372e-08	3.92417e-06	cdna:known chromosome:TAIR10:5:18407388:18411967:1 gene:AT5G45428 transcript:AT5G45428.1 description:"conserved peptide upstream open reading frame 24"	gi|18422554|ref|NP_568646.1|/0/protein kinase superfamily protein [Arabidopsis thaliana]
AT1G24735	846.46	308	185	76.69	54.21	-0.500479	Down	2.96202e-05	0.000694266	cdna:known chromosome:TAIR10:1:8757864:8759645:1 gene:AT1G24735 transcript:AT1G24735.2 description:"S-adenosyl-L-methionine-dependent methyltransferases superfamily protein"	gi|240254159|ref|NP_173872.4|/8.40585e-125/S-adenosyl-L-methionine-dependent methyltransferases superfamily protein [Arabidopsis thaliana]
AT4G37870	2413	2556.98	1593.97	225.34	159.27	-0.500629	Down	3.89446e-28	8.46687e-26	cdna:known chromosome:TAIR10:4:17802694:17806539:-1 gene:AT4G37870 transcript:AT4G37870.1 description:"Phosphoenolpyruvate carboxykinase"	gi|15235730|ref|NP_195500.1|/0/phosphoenolpyruvate carboxykinase [ATP] [Arabidopsis thaliana]
AT5G13360	2052.34	247.89	152.66	25.44	17.98	-0.500706	Down	0.000425394	0.00677894	cdna:known chromosome:TAIR10:5:4283356:4286212:1 gene:AT5G13360 transcript:AT5G13360.3 description:"Auxin-responsive GH3 family protein"	gi|334187658|ref|NP_001190301.1|/0/auxin-responsive GH3 family protein [Arabidopsis thaliana]
AT4G33070	2149	3971	2475	393.68	278.2	-0.500901	Down	9.06256e-43	3.01698e-40	cdna:known chromosome:TAIR10:4:15952289:15954771:-1 gene:AT4G33070 transcript:AT4G33070.1 description:"Pyruvate decarboxylase 1"	gi|15234062|ref|NP_195033.1|/0/pyruvate decarboxylase 1 [Arabidopsis thaliana]
AT2G29340	974.54	233	149	53.38	37.71	-0.501352	Down	0.00202486	0.0242778	cdna:known chromosome:TAIR10:2:12597117:12598388:1 gene:AT2G29340 transcript:AT2G29340.3 description:"Tropinone reductase homolog At2g29340"	gi|30684202|ref|NP_850131.1|/5.15891e-140/tropinone reductase-like protein [Arabidopsis thaliana]
AT5G11580	1974	183	114	19.78	13.97	-0.50171	Down	0.0033201	0.0359259	cdna:known chromosome:TAIR10:5:3718810:3721334:1 gene:AT5G11580 transcript:AT5G11580.1 description:"Regulator of chromosome condensation (RCC1) family protein"	gi|18416604|ref|NP_568250.1|/0/regulator of chromosome condensation repeat-containing protein [Arabidopsis thaliana]
AT2G38230	1053	193.1	120.24	39.77	28.08	-0.502138	Down	0.00243518	0.028	cdna:known chromosome:TAIR10:2:16011456:16012508:1 gene:AT2G38230 transcript:AT2G38230.1 description:"Pyridoxal 5'-phosphate synthase subunit PDX1.1"	gi|15224470|ref|NP_181358.1|/2.75769e-153/Pyridoxal biosynthesis protein PDX1.1 [Arabidopsis thaliana]
AT1G17470	1573	179.56	112	24.52	17.31	-0.502353	Down	0.00410006	0.0424676	cdna:known chromosome:TAIR10:1:6002959:6006405:1 gene:AT1G17470 transcript:AT1G17470.2 description:"Developmentally-regulated G-protein 1"	gi|15220113|ref|NP_173190.1|/0/developmentally regulated G-protein 1 [Arabidopsis thaliana]
AT5G12470	1635	188	117	24.63	17.38	-0.502989	Down	0.002843	0.0315813	cdna:known chromosome:TAIR10:5:4044622:4047436:-1 gene:AT5G12470 transcript:AT5G12470.1 description:"Protein of unknown function (DUF3411)"	gi|18416870|ref|NP_568280.1|/3.59292e-175/uncharacterized protein [Arabidopsis thaliana]
AT1G12410	1079	217	135	43.58	30.74	-0.503549	Down	0.00132441	0.017248	cdna:known chromosome:TAIR10:1:4223030:4225124:1 gene:AT1G12410 transcript:AT1G12410.1 description:"ATP-dependent Clp protease proteolytic subunit-related protein 2, chloroplastic"	gi|18391391|ref|NP_563907.1|/2.9631e-158/ATP-dependent Clp protease proteolytic subunit-related protein 2 [Arabidopsis thaliana]
AT4G15900	1731	208.96	129.96	25.82	18.21	-0.503758	Down	0.00153287	0.019417	cdna:known chromosome:TAIR10:4:9023728:9027666:1 gene:AT4G15900 transcript:AT4G15900.1 description:"Protein pleiotropic regulatory locus 1"	gi|15234752|ref|NP_193325.1|/0/protein pleiotropic regulatory locus 1 [Arabidopsis thaliana]
AT1G12780	1462	217	135	31.88	22.48	-0.50401	Down	0.00132441	0.0172586	cdna:known chromosome:TAIR10:1:4355926:4358328:-1 gene:AT1G12780 transcript:AT1G12780.1 description:"Bifunctional UDP-glucose 4-epimerase and UDP-xylose 4-epimerase 1"	gi|15222072|ref|NP_172738.1|/0/bifunctional UDP-glucose 4-epimerase and UDP-xylose 4-epimerase 1 [Arabidopsis thaliana]
AT1G78630	1019	230	143	49.01	34.55	-0.50439	Down	0.00092873	0.0129077	cdna:known chromosome:TAIR10:1:29575956:29577658:1 gene:AT1G78630 transcript:AT1G78630.1 description:"50S ribosomal protein L13, chloroplastic"	gi|15218435|ref|NP_177984.1|/2.82579e-123/50S ribosomal protein L13 [Arabidopsis thaliana]
AT5G63030	684	1652	1027	534.04	376.42	-0.504605	Down	5.62742e-19	7.94025e-17	cdna:known chromosome:TAIR10:5:25286223:25287694:1 gene:AT5G63030 transcript:AT5G63030.1 description:"Glutaredoxin-C1"	gi|18424656|ref|NP_568962.1|/2.31511e-65/glutaredoxin-C1 [Arabidopsis thaliana]
AT3G06860	2575	1252	778	103.3	72.78	-0.505226	Down	8.84732e-15	8.68668e-13	cdna:known chromosome:TAIR10:3:2161869:2166349:1 gene:AT3G06860 transcript:AT3G06860.1 description:"Peroxisomal fatty acid beta-oxidation multifunctional protein MFP2"	gi|15231317|ref|NP_187342.1|/0/fatty acid beta-oxidation multifunctional protein MFP2 [Arabidopsis thaliana]
AT3G15000	1563	1043	648	143.08	100.79	-0.50547	Down	1.43285e-12	1.09029e-10	cdna:known chromosome:TAIR10:3:5050257:5052432:1 gene:AT3G15000 transcript:AT3G15000.1 description:"Multiple organellar RNA editing factor 8, chloroplastic/mitochondrial"	gi|18400602|ref|NP_566496.1|/1.60466e-100/RNA-editing factor interacting protein 1 [Arabidopsis thaliana]
AT1G27970	737.83	255	158	75.94	53.47	-0.50613	Down	0.000433546	0.00688824	cdna:known chromosome:TAIR10:1:9746811:9748467:1 gene:AT1G27970 transcript:AT1G27970.2 description:"Nuclear transport factor 2"	gi|145324046|ref|NP_001077612.1|/1.11751e-72/nuclear transport factor 2B [Arabidopsis thaliana]
AT2G20580	3065	369	229	25.52	17.96	-0.506841	Down	2.45524e-05	0.000590421	cdna:known chromosome:TAIR10:2:8858988:8864865:1 gene:AT2G20580 transcript:AT2G20580.1 description:"26S proteasome non-ATPase regulatory subunit 2 homolog A"	gi|18399399|ref|NP_565477.1|/0/26S proteasome regulatory subunit S2 1A [Arabidopsis thaliana]
AT5G46020	969	319	198	71.62	50.4	-0.506939	Down	8.8549e-05	0.00176982	cdna:known chromosome:TAIR10:5:18662846:18664874:-1 gene:AT5G46020 transcript:AT5G46020.1 description:"CONTAINS InterPro DOMAIN/s\x3a Casein kinase substrate, phosphoprotein PP28 (InterPro\x3aIPR019380)\x3b Has 30201 Blast hits to 17322 proteins in 780 species\x3a Archae - 12\x3b Bacteria - 1396\x3b Metazoa - 17338\x3b Fungi - 3422\x3b Plants - 5037\x3b Viruses - 0\x3b Other Euka /.../ - 2996 (so…	gi|565434597|ref|XP_006281012.1|/6.36921e-53/hypothetical protein CARUB_v10027026mg, partial [Capsella rubella]
AT5G13430	1222	282.41	175.24	49.88	35.09	-0.507402	Down	0.000227334	0.00392829	cdna:known chromosome:TAIR10:5:4305125:4307513:-1 gene:AT5G13430 transcript:AT5G13430.1 description:"Ubiquinol-cytochrome C reductase iron-sulfur subunit"	gi|18417067|ref|NP_568288.1|/1.81191e-154/ubiquinol-cytochrome C reductase iron-sulfur subunit [Arabidopsis thaliana]
AT1G55020	2800	287	178	21.75	15.3	-0.507484	Down	0.000195481	0.003465	cdna:known chromosome:TAIR10:1:20525708:20530273:1 gene:AT1G55020 transcript:AT1G55020.1 description:"Linoleate 9S-lipoxygenase 1"	gi|15221970|ref|NP_175900.1|/0/lipoxygenase 1 [Arabidopsis thaliana]
AT4G35090	1930.75	7405	4593	818.8	575.73	-0.508119	Down	3.74202e-80	2.27793e-77	cdna:known chromosome:TAIR10:4:16700342:16703286:-1 gene:AT4G35090 transcript:AT4G35090.2 description:"Catalase-2"	gi|15236264|ref|NP_195235.1|/0/catalase 2 [Arabidopsis thaliana]
AT5G23040	1031	687	426	144.63	101.69	-0.508189	Down	7.75892e-09	3.69824e-07	cdna:known chromosome:TAIR10:5:7729317:7731036:-1 gene:AT5G23040 transcript:AT5G23040.1 description:"Protein CHAPERONE-LIKE PROTEIN OF POR1, chloroplastic"	gi|15237199|ref|NP_197695.1|/6.62321e-128/cell growth defect factor 1 [Arabidopsis thaliana]
AT2G17520	2915	200	124	14.55	10.23	-0.508213	Down	0.00187752	0.0228716	cdna:known chromosome:TAIR10:2:7617210:7621109:1 gene:AT2G17520 transcript:AT2G17520.1 description:"Serine/threonine-protein kinase/endoribonuclease IRE1a"	gi|18398454|ref|NP_565419.1|/0/serine/threonine-protein kinase/endoribonuclease IRE1a [Arabidopsis thaliana]
AT1G65280	2132	171	106	17.09	12.01	-0.508916	Down	0.00404662	0.0420983	cdna:known chromosome:TAIR10:1:24245296:24248762:1 gene:AT1G65280 transcript:AT1G65280.1 description:"DNAJ heat shock N-terminal domain-containing protein"	gi|145337191|ref|NP_176707.3|/0/DNAJ heat shock N-terminal domain-containing protein [Arabidopsis thaliana]
AT5G67630	1652	176	109	22.81	16.02	-0.509792	Down	0.00346214	0.0371796	cdna:known chromosome:TAIR10:5:26967381:26969394:-1 gene:AT5G67630 transcript:AT5G67630.1 description:"P-loop containing nucleoside triphosphate hydrolases superfamily protein"	gi|15240788|ref|NP_201564.1|/0/RuvB-like protein 2 [Arabidopsis thaliana]
AT1G10270	2985	163	101	11.58	8.13	-0.510308	Down	0.00497176	0.0488825	cdna:known chromosome:TAIR10:1:3363504:3366488:1 gene:AT1G10270 transcript:AT1G10270.1 description:"Pentatricopeptide repeat-containing protein At1g10270"	gi|15218484|ref|NP_172498.1|/0/glutamine-rich protein 23 [Arabidopsis thaliana]
AT3G57050	1763.34	161	99	19.39	13.61	-0.510646	Down	0.00442094	0.0448109	cdna:known chromosome:TAIR10:3:21111700:21114636:-1 gene:AT3G57050 transcript:AT3G57050.3 description:"Cystathionine beta-lyase, chloroplastic"	gi|30694565|ref|NP_850712.1|/0/cystathionine beta-lyase [Arabidopsis thaliana]
AT5G57390	1690	420	260	53.19	37.33	-0.51082	Down	5.86766e-06	0.000164063	cdna:known chromosome:TAIR10:5:23253459:23256450:-1 gene:AT5G57390 transcript:AT5G57390.1 description:"AP2-like ethylene-responsive transcription factor AIL5"	gi|79538624|ref|NP_200549.2|/0/AP2-like ethylene-responsive transcription factor AIL5 [Arabidopsis thaliana]
AT5G66880	1467	454	281	66.46	46.64	-0.510919	Down	2.4344e-06	7.53886e-05	cdna:known chromosome:TAIR10:5:26710555:26712971:1 gene:AT5G66880 transcript:AT5G66880.1 description:"Serine/threonine-protein kinase SRK2I"	gi|15240124|ref|NP_201489.1|/0/serine/threonine-protein kinase SRK2I [Arabidopsis thaliana]
AT2G17390	1447	488	302	72.45	50.83	-0.511305	Down	1.01251e-06	3.3919e-05	cdna:known chromosome:TAIR10:2:7555630:7558038:1 gene:AT2G17390 transcript:AT2G17390.1 description:"ankyrin repeat-containing 2B"	gi|15227825|ref|NP_179331.1|/8.36529e-173/ankyrin repeat-containing 2B [Arabidopsis thaliana]
AT3G44310	1196.74	460.89	277.33	80.91	56.75	-0.511698	Down	3.83346e-07	1.40578e-05	cdna:known chromosome:TAIR10:3:15986864:15989025:1 gene:AT3G44310 transcript:AT3G44310.3 description:"Nitrilase 1"	gi|30692067|ref|NP_851011.1|/0/nitrilase 1 [Arabidopsis thaliana]
AT1G50380	2597	304	188	24.87	17.44	-0.512006	Down	0.000112178	0.00214741	cdna:known chromosome:TAIR10:1:18662309:18666478:1 gene:AT1G50380 transcript:AT1G50380.1 description:"Prolyl oligopeptidase family protein"	gi|18403046|ref|NP_564567.1|/0/prolyl oligopeptidase family protein [Arabidopsis thaliana]
AT4G25170	1391	2256	1394	348.77	244.34	-0.513386	Down	4.33912e-26	8.80469e-24	cdna:known chromosome:TAIR10:4:12909575:12911580:1 gene:AT4G25170 transcript:AT4G25170.2 description:"Uncharacterised conserved protein (UCP012943)"	gi|238480932|ref|NP_001154267.1|/2.49572e-161/uncharacterized protein [Arabidopsis thaliana]
AT2G32120	2081.31	1313	811	134.51	94.18	-0.514221	Down	7.26228e-16	7.77538e-14	cdna:known chromosome:TAIR10:2:13651510:13653921:-1 gene:AT2G32120 transcript:AT2G32120.2 description:"Heat shock 70 kDa protein 8"	gi|15225187|ref|NP_180771.1|/0/heat-shock protein 70T-2 [Arabidopsis thaliana]
AT3G19120	1648	243	150	31.58	22.1	-0.514965	Down	0.000524766	0.00813139	cdna:known chromosome:TAIR10:3:6609412:6611059:-1 gene:AT3G19120 transcript:AT3G19120.1 description:"PIF / Ping-Pong family of plant transposases"	gi|18402129|ref|NP_566626.1|/0/PIF / Ping-Pong transposase [Arabidopsis thaliana]
AT5G14440	1139.76	162	100	30.76	21.52	-0.515377	Down	0.00469042	0.0467419	cdna:known chromosome:TAIR10:5:4655903:4657907:-1 gene:AT5G14440 transcript:AT5G14440.2 description:"Surfeit locus protein 2 (SURF2)"	gi|79513326|ref|NP_196948.2|/2.58361e-99/Surfeit locus protein 2 (SURF2) [Arabidopsis thaliana]
AT3G22330	2176	303	187	29.66	20.75	-0.515407	Down	0.000106027	0.0020462	cdna:known chromosome:TAIR10:3:7892537:7895366:1 gene:AT3G22330 transcript:AT3G22330.1 description:"DEAD-box ATP-dependent RNA helicase 53"	gi|75335516|sp|Q9LUW5.1|RH53_ARATH/0/RecName: Full=DEAD-box ATP-dependent RNA helicase 53 [Arabidopsis thaliana]
AT2G26430	1589	270.95	166.88	36.48	25.52	-0.515477	Down	0.000221032	0.00383494	cdna:known chromosome:TAIR10:2:11243219:11246035:-1 gene:AT2G26430 transcript:AT2G26430.3 description:"Cyclin-L1-1"	gi|18401127|ref|NP_565622.1|/0/ania-6a type arginine-rich cyclin [Arabidopsis thaliana]
AT2G48160	4713	167	103	7.48	5.23	-0.516227	Down	0.00401024	0.0418424	cdna:known chromosome:TAIR10:2:19689409:19696821:-1 gene:AT2G48160 transcript:AT2G48160.1 description:"Tudor/PWWP/MBT domain-containing protein"	gi|403399473|sp|F4IN78.2|HUAL3_ARATH/0/RecName: Full=HUA2-like protein 3
AT1G06950	3314	310	191	19.81	13.84	-0.517385	Down	8.22316e-05	0.00165912	cdna:known chromosome:TAIR10:1:2130142:2135665:-1 gene:AT1G06950 transcript:AT1G06950.1 description:"Protein TIC110, chloroplastic"	gi|15221009|ref|NP_172176.1|/0/protein TIC110 [Arabidopsis thaliana]
AT4G08350	3410	297	183	18.44	12.88	-0.517706	Down	0.000116454	0.00222129	cdna:known chromosome:TAIR10:4:5286234:5292239:1 gene:AT4G08350 transcript:AT4G08350.1 description:"Putative transcription elongation factor SPT5 homolog 1"	gi|334186403|ref|NP_192575.3|/0/global transcription factor group A2 [Arabidopsis thaliana]
AT1G69760	1449	466	287	69.08	48.24	-0.518038	Down	1.3221e-06	4.31372e-05	cdna:known chromosome:TAIR10:1:26239260:26240708:-1 gene:AT1G69760 transcript:AT1G69760.1 description:"unknown protein\x3b BEST Arabidopsis thaliana protein match is\x3a unknown protein (TAIR\x3aAT1G26920.1)\x3b Has 51 Blast hits to 51 proteins in 15 species\x3a Archae - 0\x3b Bacteria - 2\x3b Metazoa - 2\x3b Fungi - 7\x3b Plants - 29\x3b Viruses - 0\x3b Other Eukaryotes - 11 (sourc /.../I BLink)…	gi|18409363|ref|NP_564974.1|/9.23744e-71/uncharacterized protein [Arabidopsis thaliana]
AT5G54600	829	229	141	60.49	42.23	-0.518428	Down	0.0007051	0.0103893	cdna:known chromosome:TAIR10:5:22182978:22184567:1 gene:AT5G54600 transcript:AT5G54600.2 description:"50S ribosomal protein L24, chloroplastic"	gi|30696483|ref|NP_851190.1|/1.97842e-94/50S ribosomal protein L24 [Arabidopsis thaliana]
AT4G25700	1191.83	170	103	30.33	21.17	-0.518724	Down	0.0024123	0.027827	cdna:known chromosome:TAIR10:4:13094760:13095935:-1 gene:AT4G25700 transcript:AT4G25700.2 description:"Beta-carotene 3-hydroxylase 1, chloroplastic"	gi|15235959|ref|NP_194300.1|/5.40489e-159/beta-carotene 3-hydroxylase 1 [Arabidopsis thaliana]
AT2G18900	2729	195	120	15.17	10.58	-0.519881	Down	0.00175557	0.0217214	cdna:known chromosome:TAIR10:2:8188257:8192489:-1 gene:AT2G18900 transcript:AT2G18900.1 description:"Transducin/WD40 repeat-like superfamily protein"	gi|30680505|ref|NP_179480.2|/0/transducin/WD40 repeat-like superfamily protein [Arabidopsis thaliana]
AT3G62330	1829	161	99	18.81	13.11	-0.520832	Down	0.00442094	0.0448322	cdna:known chromosome:TAIR10:3:23062819:23065721:-1 gene:AT3G62330 transcript:AT3G62330.1 description:"Zinc knuckle (CCHC-type) family protein"	gi|15228732|ref|NP_191792.1|/0/CCHC-type zinc knuckle protein [Arabidopsis thaliana]
AT5G20190	1081	223	137	44.7	31.14	-0.521506	Down	0.000775242	0.0112439	cdna:known chromosome:TAIR10:5:6814093:6815379:1 gene:AT5G20190 transcript:AT5G20190.1 description:"Tetratricopeptide repeat (TPR)-like superfamily protein"	gi|15241290|ref|NP_197519.1|/2.9161e-113/tetratricopeptide repeat domain-containing protein [Arabidopsis thaliana]
AT2G20820	596.37	181	111	67.64	47.05	-0.523682	Down	0.002367	0.0274531	cdna:known chromosome:TAIR10:2:8964349:8965424:1 gene:AT2G20820 transcript:AT2G20820.2 description:"unknown protein\x3b Has 44 Blast hits to 44 proteins in 13 species\x3a Archae - 0\x3b Bacteria - 0\x3b Metazoa - 0\x3b Fungi - 0\x3b Plants - 44\x3b Viruses - 0\x3b Other Eukaryotes - 0 (source\x3a NCBI BLink)."	gi|30681153|ref|NP_850006.1|/4.98316e-49/uncharacterized protein [Arabidopsis thaliana]
AT1G17530	876	494	303	123.19	85.67	-0.524023	Down	4.86456e-07	1.75967e-05	cdna:known chromosome:TAIR10:1:6027631:6028506:1 gene:AT1G17530 transcript:AT1G17530.1 description:"Mitochondrial import inner membrane translocase subunit TIM23-1"	gi|13641346|gb|AAK31587.1|/1.90471e-82/translocase of inner mitochondrial membrane TIM23 [Arabidopsis thaliana]
AT1G13340	1479	561	344	81.44	56.62	-0.524426	Down	8.02756e-08	3.25781e-06	cdna:known chromosome:TAIR10:1:4569448:4571118:-1 gene:AT1G13340 transcript:AT1G13340.1 description:"Regulator of Vps4 activity in the MVB pathway protein"	gi|15222251|ref|NP_172792.1|/0/Regulator of Vps4 activity in the MVB pathway protein [Arabidopsis thaliana]
AT5G47060	996	349	214	76.15	52.94	-0.524486	Down	2.338e-05	0.000564138	cdna:known chromosome:TAIR10:5:19116788:19118046:1 gene:AT5G47060 transcript:AT5G47060.1 description:"Protein of unknown function (DUF581)"	gi|15238001|ref|NP_199517.1|/2.13899e-59/uncharacterized protein [Arabidopsis thaliana]
AT3G10670	1376	261	160	40.8	28.36	-0.524712	Down	0.000254296	0.00429661	cdna:known chromosome:TAIR10:3:3335049:3337387:-1 gene:AT3G10670 transcript:AT3G10670.1 description:"ABC transporter I family member 6, chloroplastic"	gi|15228351|ref|NP_187678.1|/9.22539e-166/plastidic SufC-like ATP-binding cassette/ATPase [Arabidopsis thaliana]
AT2G45000	2368	261	160	23.45	16.3	-0.524716	Down	0.000254296	0.00430002	cdna:known chromosome:TAIR10:2:18564111:18567735:1 gene:AT2G45000 transcript:AT2G45000.1 description:"Nuclear pore complex protein NUP62"	gi|18491275|gb|AAL69462.1|/2.71356e-161/At2g45000/T14P1.20 [Arabidopsis thaliana]
AT2G35120	840	403	247	105	72.97	-0.525014	Down	5.32236e-06	0.000150595	cdna:known chromosome:TAIR10:2:14805639:14807369:-1 gene:AT2G35120 transcript:AT2G35120.1 description:"Glycine cleavage system H protein 2, mitochondrial"	gi|15226906|ref|NP_181057.1|/1.11732e-84/glycine cleavage system H protein 2 [Arabidopsis thaliana]
AT4G33480	1353	204	125	32.45	22.54	-0.525731	Down	0.0012151	0.0161503	cdna:known chromosome:TAIR10:4:16105611:16108646:-1 gene:AT4G33480 transcript:AT4G33480.1 description:"unknown protein\x3b FUNCTIONS IN\x3a molecular_function unknown\x3b INVOLVED IN\x3a biological_process unknown\x3b LOCATED IN\x3a chloroplast\x3b EXPRESSED IN\x3a 22 plant structures\x3b EXPRESSED DURING\x3a 13 growth stages\x3b CONTAINS InterPro DOMAIN/s\x3a Protein of unknown functi /.../3727 …	gi|30689705|ref|NP_195074.2|/3.45149e-133/uncharacterized protein [Arabidopsis thaliana]
AT5G40950	899	191	117	46.36	32.2	-0.52582	Down	0.00173546	0.0215602	cdna:known chromosome:TAIR10:5:16410782:16412063:1 gene:AT5G40950 transcript:AT5G40950.1 description:"50S ribosomal protein L27, chloroplastic"	gi|15237524|ref|NP_198911.1|/4.72171e-108/50S ribosomal protein L27 [Arabidopsis thaliana]
AT3G58500	1413	425.15	260.38	64.68	44.91	-0.526283	Down	2.64908e-06	8.14449e-05	cdna:known chromosome:TAIR10:3:21635226:21639105:-1 gene:AT3G58500 transcript:AT3G58500.1 description:"Serine/threonine-protein phosphatase PP2A-3 catalytic subunit"	gi|18410971|ref|NP_567066.1|/0/serine/threonine-protein phosphatase PP2A-3 catalytic subunit [Arabidopsis thaliana]
AT5G09590	2464	1602	981	138.21	95.96	-0.526357	Down	8.52374e-20	1.24388e-17	cdna:known chromosome:TAIR10:5:2975548:2978750:1 gene:AT5G09590 transcript:AT5G09590.1 description:"Heat shock 70 kDa protein 10, mitochondrial"	gi|15242459|ref|NP_196521.1|/0/mitochondrial HSO70 2 [Arabidopsis thaliana]
AT4G33250	974	307	188	68.56	47.6	-0.526406	Down	6.916e-05	0.00144605	cdna:known chromosome:TAIR10:4:16038867:16040711:-1 gene:AT4G33250 transcript:AT4G33250.1 description:"Eukaryotic translation initiation factor 3 subunit K"	gi|15234123|ref|NP_195051.1|/1.65841e-125/translation initiation factor 3 subunit K [Arabidopsis thaliana]
AT2G39260	3879	165	101	8.99	6.24	-0.526775	Down	0.00355898	0.0379518	cdna:known chromosome:TAIR10:2:16392047:16399680:-1 gene:AT2G39260 transcript:AT2G39260.1 description:"Regulator of nonsense transcripts UPF2"	gi|79570971|ref|NP_181459.4|/0/RNA binding protein [Arabidopsis thaliana]
AT1G73500	1439	183	112	27.32	18.96	-0.526999	Down	0.0021253	0.0251985	cdna:known chromosome:TAIR10:1:27639091:27640529:-1 gene:AT1G73500 transcript:AT1G73500.1 description:"Mitogen-activated protein kinase kinase 9"	gi|15219482|ref|NP_177492.1|/3.86146e-162/MAP kinase kinase 9 [Arabidopsis thaliana]
AT1G79010	1023	317	194	67.28	46.68	-0.527373	Down	5.11884e-05	0.00111174	cdna:known chromosome:TAIR10:1:29724879:29727028:-1 gene:AT1G79010 transcript:AT1G79010.1 description:"NADH dehydrogenase"	gi|15219265|ref|NP_178022.1|/1.04501e-117/NADH dehydrogenase [ubiquinone] iron-sulfur protein 8 [Arabidopsis thaliana]
AT5G46430	603.04	183	112	67.62	46.91	-0.527555	Down	0.0021253	0.0252125	cdna:known chromosome:TAIR10:5:18833267:18834564:1 gene:AT5G46430 transcript:AT5G46430.2 description:"60S ribosomal protein L32-2"	gi|15237436|ref|NP_199455.1|/4.0242e-70/60S ribosomal protein L32-2 [Arabidopsis thaliana]
AT5G51340	2719	224	137	17.49	12.13	-0.527951	Down	0.000657094	0.00976975	cdna:known chromosome:TAIR10:5:20862943:20867370:1 gene:AT5G51340 transcript:AT5G51340.1 description:"Tetratricopeptide repeat (TPR)-like superfamily protein"	gi|15242058|ref|NP_199947.1|/0/tetratricopeptide repeat-containing protein [Arabidopsis thaliana]
AT5G18100	656.66	376	213	117.59	81.51	-0.528716	Down	1.59602e-07	6.19397e-06	cdna:known chromosome:TAIR10:5:5987187:5988464:1 gene:AT5G18100 transcript:AT5G18100.2 description:"Superoxide dismutase"	gi|186523821|ref|NP_001119245.1|/5.29679e-77/copper/zinc superoxide dismutase 3 [Arabidopsis thaliana]
AT1G70782	1136	894.5	546.5	170.34	118	-0.52963	Down	7.6351e-12	5.29881e-10	cdna:known chromosome:TAIR10:1:26695166:26696392:-1 gene:AT1G70782 transcript:AT1G70782.1 description:"conserved peptide upstream open reading frame 28"	gi|18409673|ref|NP_565000.1|/1.08683e-65/uncharacterized protein [Arabidopsis thaliana]
AT1G70780	1136	894.5	546.5	170.34	118	-0.52963	Down	7.6351e-12	5.31613e-10	cdna:known chromosome:TAIR10:1:26695166:26696392:-1 gene:AT1G70780 transcript:AT1G70780.1 description:"unknown protein\x3b FUNCTIONS IN\x3a molecular_function unknown\x3b INVOLVED IN\x3a biological_process unknown\x3b LOCATED IN\x3a mitochondrion\x3b EXPRESSED IN\x3a sperm cell, male gametophyte, pollen tube\x3b EXPRESSED DURING\x3a L mature pollen stage, M germinated pollen stag /.../T Arabidops…	gi|18409673|ref|NP_565000.1|/1.08683e-65/uncharacterized protein [Arabidopsis thaliana]
AT2G39140	1495	305	186	43.79	30.28	-0.532236	Down	6.14682e-05	0.00130833	cdna:known chromosome:TAIR10:2:16330183:16333360:1 gene:AT2G39140 transcript:AT2G39140.1 description:"pseudouridine synthase family protein"	gi|30687794|ref|NP_181447.2|/0/protein SUPPRESSOR OF VARIEGATION 1 [Arabidopsis thaliana]
AT4G31800	1244.88	738	450	127.87	88.41	-0.532396	Down	4.29012e-10	2.38035e-08	cdna:known chromosome:TAIR10:4:15383201:15385029:1 gene:AT4G31800 transcript:AT4G31800.2 description:"WRKY transcription factor 18"	gi|18417877|ref|NP_567882.1|/7.78753e-161/WRKY DNA-binding protein 18 [Arabidopsis thaliana]
AT5G12030	631	33959	20705	11955.8	8264.82	-0.532651	Down	0	0	cdna:known chromosome:TAIR10:5:3884107:3884737:-1 gene:AT5G12030 transcript:AT5G12030.1 description:"17.7 kDa class II heat shock protein"	gi|15239849|ref|NP_196764.1|/7.90466e-75/heat shock protein 17.6A [Arabidopsis thaliana]
AT5G40770	1589	309	188	41.68	28.75	-0.535793	Down	4.98102e-05	0.00109408	cdna:known chromosome:TAIR10:5:16314850:16316719:-1 gene:AT5G40770 transcript:AT5G40770.1 description:"Prohibitin-3, mitochondrial"	gi|15237488|ref|NP_198893.1|/1.79449e-139/prohibitin 3 [Arabidopsis thaliana]
AT5G47720	1528.44	387	231	53.32	36.76	-0.53654	Down	2.01178e-06	6.32197e-05	cdna:known chromosome:TAIR10:5:19331657:19334427:1 gene:AT5G47720 transcript:AT5G47720.5 description:"Probable acetyl-CoA acetyltransferase, cytosolic 2"	gi|15238793|ref|NP_199583.1|/0/acetoacetyl-CoA thiolase 1 [Arabidopsis thaliana]
AT3G07430	1006	227	138	49.02	33.79	-0.536774	Down	0.000499664	0.00782207	cdna:known chromosome:TAIR10:3:2379193:2380198:1 gene:AT3G07430 transcript:AT3G07430.1 description:"YGGT family protein"	gi|18397948|ref|NP_566307.1|/7.39287e-108/protein YLMG1-1 [Arabidopsis thaliana]
AT2G18050	763	153	93	44.09	30.38	-0.53733	Down	0.00430688	0.0440742	cdna:known chromosome:TAIR10:2:7845923:7846884:1 gene:AT2G18050 transcript:AT2G18050.2 description:"histone H1-3"	gi|15227957|ref|NP_179396.1|/2.20992e-42/histone H1-3 [Arabidopsis thaliana]
AT2G02230	1238	1208	734	210.52	145.03	-0.537606	Down	7.68904e-16	8.19113e-14	cdna:known chromosome:TAIR10:2:590221:591650:-1 gene:AT2G02230 transcript:AT2G02230.1 description:"F-box protein PP2-B1"	gi|79549908|ref|NP_178331.2|/8.26147e-163/F-box protein PP2-B1 [Arabidopsis thaliana]
AT1G17680	3022.72	177	108	12.47	8.59	-0.537731	Down	0.00233676	0.027206	cdna:known chromosome:TAIR10:1:6076130:6082337:1 gene:AT1G17680 transcript:AT1G17680.2 description:"tetratricopeptide repeat (TPR)-containing protein"	gi|30685450|ref|NP_850945.1|/0/tetratricopeptide repeat (TPR)-containing protein [Arabidopsis thaliana]
AT3G61240	2159.78	121	69	11.21	7.72	-0.538114	Down	0.00346338	0.0371555	cdna:known chromosome:TAIR10:3:22666183:22669496:1 gene:AT3G61240 transcript:AT3G61240.2 description:"DEAD-box ATP-dependent RNA helicase 12"	gi|15233064|ref|NP_191683.1|/0/DEAD-box ATP-dependent RNA helicase 12 [Arabidopsis thaliana]
AT3G22320	942	354	215	81.85	56.36	-0.538311	Down	1.29077e-05	0.000330941	cdna:known chromosome:TAIR10:3:7890864:7892347:-1 gene:AT3G22320 transcript:AT3G22320.1 description:"DNA-directed RNA polymerases II and IV subunit 5A"	gi|15228724|ref|NP_188871.1|/2.86597e-111/DNA-directed RNA polymerase NRPB5 [Arabidopsis thaliana]
AT1G70800	717	341	207	104.89	72.19	-0.539006	Down	1.8211e-05	0.00045222	cdna:known chromosome:TAIR10:1:26702705:26703790:1 gene:AT1G70800 transcript:AT1G70800.1 description:"Calcium-dependent lipid-binding (CaLB domain) family protein"	gi|15223248|ref|NP_177237.1|/9.57646e-89/protein ENHANCED BENDING 1 [Arabidopsis thaliana]
AT4G38130	1900	312	189	34.99	24.08	-0.539107	Down	3.79676e-05	0.000863327	cdna:known chromosome:TAIR10:4:17896292:17899491:-1 gene:AT4G38130 transcript:AT4G38130.2 description:"Histone deacetylase 19"	gi|15233694|ref|NP_195526.1|/0/histone deacetylase 19 [Arabidopsis thaliana]
AT2G16586	1002	17799.3	10803.4	3859.8	2656.17	-0.539179	Down	1.89515e-211	2.24323e-208	cdna:known chromosome:TAIR10:2:7190937:7191938:1 gene:AT2G16586 transcript:AT2G16586.1 description:"unknown protein\x3b LOCATED IN\x3a endomembrane system\x3b EXPRESSED IN\x3a sperm cell\x3b Has 35333 Blast hits to 34131 proteins in 2444 species\x3a Archae - 798\x3b Bacteria - 22429\x3b Metazoa - 974\x3b Fungi - 991\x3b Plants - 531\x3b Viruses - 0\x3b Other Eukaryotes - 9610 (sourc /.../I BLink)…	gi|4589971|gb|AAD26488.1|/6.94869e-58/unknown protein [Arabidopsis thaliana]
AT1G66670	1196	234	142	42.26	29.07	-0.539762	Down	0.000385284	0.00621413	cdna:known chromosome:TAIR10:1:24863785:24865702:-1 gene:AT1G66670 transcript:AT1G66670.1 description:"ATP-dependent Clp protease proteolytic subunit 3, chloroplastic"	gi|18408572|ref|NP_564880.1|/4.77678e-176/ATP-dependent Clp protease proteolytic subunit 3 [Arabidopsis thaliana]
AT5G63790	1317	732	444	119.7	82.32	-0.540108	Down	3.01968e-10	1.70656e-08	cdna:known chromosome:TAIR10:5:25526509:25528013:-1 gene:AT5G63790 transcript:AT5G63790.1 description:"NAC domain-containing protein 102"	gi|30697896|ref|NP_201184.2|/0/NAC domain-containing protein 102 [Arabidopsis thaliana]
AT3G51010	858	150	91	38.23	26.29	-0.540191	Down	0.00451538	0.0454654	cdna:known chromosome:TAIR10:3:18946698:18948157:-1 gene:AT3G51010 transcript:AT3G51010.1 description:"unknown protein\x3b FUNCTIONS IN\x3a molecular_function unknown\x3b INVOLVED IN\x3a biological_process unknown\x3b LOCATED IN\x3a mitochondrion, plastid\x3b EXPRESSED IN\x3a 22 plant structures\x3b EXPRESSED DURING\x3a 13 growth stages\x3b Has 24 Blast hits to 24 proteins in 9 spec /.../rchae - …	gi|18409234|ref|NP_566942.1|/2.63751e-97/uncharacterized protein [Arabidopsis thaliana]
AT1G02850	1681.54	1133	682	143.36	98.44	-0.542326	Down	1.44021e-15	1.49684e-13	cdna:known chromosome:TAIR10:1:630505:633259:1 gene:AT1G02850 transcript:AT1G02850.5 description:"Beta-glucosidase 11"	gi|186478072|ref|NP_001117217.1|/0/beta glucosidase 11 [Arabidopsis thaliana]
AT1G10390	3726.27	332	204	19.13	13.13	-0.54297	Down	4.0652e-05	0.000912678	cdna:known chromosome:TAIR10:1:3407024:3412838:-1 gene:AT1G10390 transcript:AT1G10390.2 description:"Nuclear pore complex protein NUP98A"	gi|22329468|ref|NP_172510.2|/0/nucleoporin autopeptidase [Arabidopsis thaliana]
AT5G42970	1583	162	98	21.94	15.05	-0.5438	Down	0.00295442	0.0326319	cdna:known chromosome:TAIR10:5:17237165:17240733:-1 gene:AT5G42970 transcript:AT5G42970.1 description:"COP9 signalosome complex subunit 4"	gi|15239134|ref|NP_199111.1|/0/COP9 signalosome complex subunit 4 [Arabidopsis thaliana]
AT2G06990	3352	147	89	9.29	6.37	-0.544385	Down	0.00473308	0.0469693	cdna:known chromosome:TAIR10:2:2894940:2901078:1 gene:AT2G06990 transcript:AT2G06990.1 description:"Protein HUA ENHANCER 2"	gi|18396436|ref|NP_565338.1|/0/protein HUA ENHANCER 2 [Arabidopsis thaliana]
AT3G15660	871.5	266	162	67.18	46.05	-0.544831	Down	0.000174573	0.00314142	cdna:known chromosome:TAIR10:3:5307944:5309581:-1 gene:AT3G15660 transcript:AT3G15660.2 description:"Monothiol glutaredoxin-S15, mitochondrial"	gi|18400858|ref|NP_566522.1|/3.44536e-91/glutaredoxin 4 [Arabidopsis thaliana]
AT1G51650	566	177	107	69.96	47.95	-0.544999	Down	0.00185049	0.0225811	cdna:known chromosome:TAIR10:1:19152615:19153929:1 gene:AT1G51650 transcript:AT1G51650.1 description:"ATP synthase subunit epsilon, mitochondrial"	gi|15217996|ref|NP_175576.1|/1.05447e-34/ATP synthase subunit epsilon [Arabidopsis thaliana]
AT3G14690	1787	707.54	427.7	84.65	58.01	-0.545208	Down	4.0217e-10	2.23724e-08	cdna:known chromosome:TAIR10:3:4937317:4939465:1 gene:AT3G14690 transcript:AT3G14690.1 description:"Cytochrome P450 72A15"	gi|15231907|ref|NP_188087.1|/0/cytochrome P450, family 72, subfamily A, polypeptide 15 [Arabidopsis thaliana]
AT3G21560	1772	641	387	77.35	52.95	-0.546771	Down	2.54286e-09	1.28689e-07	cdna:known chromosome:TAIR10:3:7595806:7597577:1 gene:AT3G21560 transcript:AT3G21560.1 description:"UDP-glycosyltransferase 84A2"	gi|15233091|ref|NP_188793.1|/0/sinapic acid:UDP-glucose glucosyltransferase [Arabidopsis thaliana]
AT5G61590	887	628	379	154.59	105.78	-0.54738	Down	3.56016e-09	1.78477e-07	cdna:known chromosome:TAIR10:5:24764438:24765324:-1 gene:AT5G61590 transcript:AT5G61590.1 description:"Ethylene-responsive transcription factor ERF107"	gi|15240296|ref|NP_200967.1|/6.70607e-83/ethylene-responsive transcription factor ERF107 [Arabidopsis thaliana]
AT1G30580	1549	509	307	70.47	48.19	-0.548275	Down	1.03194e-07	4.09433e-06	cdna:known chromosome:TAIR10:1:10831673:10835538:-1 gene:AT1G30580 transcript:AT1G30580.1 description:"GTP binding"	gi|15221444|ref|NP_174346.1|/0/GTP-binding protein [Arabidopsis thaliana]
AT1G68945	369	413	249	259.8	177.59	-0.548851	Down	1.61794e-06	5.20724e-05	cdna:known chromosome:TAIR10:1:25926963:25927331:1 gene:AT1G68945 transcript:AT1G68945.1 description:"unknown protein\x3b FUNCTIONS IN\x3a molecular_function unknown\x3b INVOLVED IN\x3a biological_process unknown\x3b LOCATED IN\x3a endomembrane system\x3b Has 1 Blast hits to 1 proteins in 1 species\x3a Archae - 0\x3b Bacteria - 0\x3b Metazoa - 0\x3b Fungi - 0\x3b Plants - 1\x3b Viruses - /.../her…	gi|22330517|ref|NP_683484.1|/1.88194e-14/uncharacterized protein [Arabidopsis thaliana]
AT4G34870	987	1442	869	317.63	217.03	-0.549453	Down	2.67152e-19	3.84591e-17	cdna:known chromosome:TAIR10:4:16614327:16615313:1 gene:AT4G34870 transcript:AT4G34870.1 description:"Peptidyl-prolyl cis-trans isomerase CYP18-4"	gi|15236211|ref|NP_195213.1|/1.26376e-96/rotamase cyclophilin 5 [Arabidopsis thaliana]
AT3G13330	5608	800	482	30.08	20.55	-0.549666	Down	2.21836e-11	1.47701e-09	cdna:known chromosome:TAIR10:3:4319647:4330061:-1 gene:AT3G13330 transcript:AT3G13330.1 description:"proteasome activating protein 200"	gi|334185310|ref|NP_187941.6|/0/proteasome activating protein 200 [Arabidopsis thaliana]
AT3G32930	972	186	112	41.63	28.42	-0.550717	Down	0.0012732	0.0167656	cdna:known chromosome:TAIR10:3:13489518:13490849:1 gene:AT3G32930 transcript:AT3G32930.1 description:"unknown protein\x3b FUNCTIONS IN\x3a molecular_function unknown\x3b INVOLVED IN\x3a biological_process unknown\x3b LOCATED IN\x3a chloroplast envelope\x3b EXPRESSED IN\x3a 22 plant structures\x3b EXPRESSED DURING\x3a 13 growth stages\x3b Has 57 Blast hits to 57 proteins in 11 speci /.../chae - 0\…	gi|18406975|ref|NP_566858.1|/3.91805e-135/uncharacterized protein [Arabidopsis thaliana]
AT1G01820	1048	392	236	81.14	55.39	-0.550788	Down	2.75776e-06	8.39383e-05	cdna:known chromosome:TAIR10:1:296001:298120:-1 gene:AT1G01820 transcript:AT1G01820.1 description:"Peroxisomal membrane protein 11C"	gi|18378887|ref|NP_563636.1|/3.04249e-128/peroxin 11C [Arabidopsis thaliana]
AT4G25340	1716	522	314	65.09	44.39	-0.552201	Down	5.86298e-08	2.43502e-06	cdna:known chromosome:TAIR10:4:12959442:12962699:-1 gene:AT4G25340 transcript:AT4G25340.2 description:"Peptidyl-prolyl cis-trans isomerase FKBP53"	gi|18416534|ref|NP_567717.1|/0/peptidyl-prolyl cis-trans isomerase FKBP53 [Arabidopsis thaliana]
AT1G30200	1731.82	171	103	21.16	14.43	-0.552268	Down	0.00202826	0.0243049	cdna:known chromosome:TAIR10:1:10625029:10627105:1 gene:AT1G30200 transcript:AT1G30200.2 description:"F-box protein At1g30200"	gi|18397400|ref|NP_564350.1|/3.99143e-180/F-box protein [Arabidopsis thaliana]
AT2G28800	1726.38	611	376	77.48	52.83	-0.552467	Down	2.83862e-08	1.22677e-06	cdna:known chromosome:TAIR10:2:12356456:12359251:-1 gene:AT2G28800 transcript:AT2G28800.4 description:"Inner membrane protein ALBINO3, chloroplastic"	gi|334184544|ref|NP_001189626.1|/0/inner membrane protein ALBINO3 [Arabidopsis thaliana]
AT2G33800	1143	168	101	31.79	21.67	-0.552874	Down	0.0021228	0.0252109	cdna:known chromosome:TAIR10:2:14300772:14302430:-1 gene:AT2G33800 transcript:AT2G33800.1 description:"30S ribosomal protein S5, chloroplastic"	gi|15226167|ref|NP_180936.1|/9.59165e-78/30S ribosomal protein S5 [Arabidopsis thaliana]
AT1G50920	2394	767	461	68.14	46.43	-0.553445	Down	4.43548e-11	2.82941e-09	cdna:known chromosome:TAIR10:1:18870139:18872930:1 gene:AT1G50920 transcript:AT1G50920.1 description:"Nucleolar GTP-binding protein 1"	gi|15223676|ref|NP_175505.1|/0/nucleolar GTP-binding protein 1 [Arabidopsis thaliana]
AT2G43650	2355	198	119	17.89	12.19	-0.553455	Down	0.000838136	0.0119367	cdna:known chromosome:TAIR10:2:18099238:18103345:1 gene:AT2G43650 transcript:AT2G43650.1 description:"Sas10/U3 ribonucleoprotein (Utp) family protein"	gi|30689446|ref|NP_850397.1|/0/protein EMBRYO DEFECTIVE 2777 [Arabidopsis thaliana]
AT3G48870	3157	190	114	12.75	8.68	-0.55473	Down	0.00102269	0.0139766	cdna:known chromosome:TAIR10:3:18122197:18126742:-1 gene:AT3G48870 transcript:AT3G48870.2 description:"Chaperone protein ClpC2, chloroplastic"	gi|186510816|ref|NP_566912.2|/0/Clp ATPase [Arabidopsis thaliana]
AT4G35160	1381	557	333.98	86.75	58.98	-0.556638	Down	1.32103e-08	6.09219e-07	cdna:known chromosome:TAIR10:4:16730760:16732811:-1 gene:AT4G35160 transcript:AT4G35160.1 description:"O-methyltransferase family protein"	gi|15236282|ref|NP_195242.1|/0/O-methyltransferase family protein [Arabidopsis thaliana]
AT2G29080	3000	190	114	13.43	9.13	-0.556773	Down	0.00102269	0.0139856	cdna:known chromosome:TAIR10:2:12489627:12493285:-1 gene:AT2G29080 transcript:AT2G29080.1 description:"ATP-dependent zinc metalloprotease FTSH 3, mitochondrial"	gi|30684118|ref|NP_850129.1|/0/FTSH protease 3 [Arabidopsis thaliana]
AT3G12630	976	327	196	72.87	49.52	-0.557314	Down	1.52519e-05	0.000386394	cdna:known chromosome:TAIR10:3:4012608:4013583:1 gene:AT3G12630 transcript:AT3G12630.1 description:"Zinc finger A20 and AN1 domain-containing stress-associated protein 5"	gi|18399690|ref|NP_566429.1|/1.34236e-66/E3 ligase SAP5 [Arabidopsis thaliana]
AT1G72430	720	1229	736	376.39	255.56	-0.558566	Down	3.95326e-17	4.78569e-15	cdna:known chromosome:TAIR10:1:27264911:27265630:-1 gene:AT1G72430 transcript:AT1G72430.1 description:"SAUR-like auxin-responsive protein family"	gi|18410081|ref|NP_565042.1|/2.02839e-62/SAUR-like auxin-responsive protein family [Arabidopsis thaliana]
AT2G35240	900	139	83	33.7	22.82	-0.56245	Down	0.00455264	0.0457756	cdna:known chromosome:TAIR10:2:14844940:14846304:-1 gene:AT2G35240 transcript:AT2G35240.1 description:"Multiple organellar RNA editing factor 6, mitochondrial"	gi|15226934|ref|NP_181067.1|/1.8005e-115/putative plastid developmental protein DAG [Arabidopsis thaliana]
AT2G27100	2501	283	169	24.05	16.28	-0.562936	Down	4.97018e-05	0.00109282	cdna:known chromosome:TAIR10:2:11572550:11576658:1 gene:AT2G27100 transcript:AT2G27100.1 description:"Serrate RNA effector molecule"	gi|18401322|ref|NP_565635.1|/0/serrate RNA effector molecule [Arabidopsis thaliana]
AT2G21620	1010	198	118	42.51	28.77	-0.563237	Down	0.000659038	0.00978499	cdna:known chromosome:TAIR10:2:9248573:9250256:1 gene:AT2G21620 transcript:AT2G21620.2 description:"Adenine nucleotide alpha hydrolases-like superfamily protein"	gi|30681471|ref|NP_850015.1|/1.82228e-90/dessication responsive protein [Arabidopsis thaliana]
AT5G26360	2276	201	120	18.8	12.72	-0.563634	Down	0.000630846	0.0094988	cdna:known chromosome:TAIR10:5:9255053:9258991:-1 gene:AT5G26360 transcript:AT5G26360.1 description:"T-complex protein 1 subunit gamma"	gi|15240317|ref|NP_198008.1|/0/TCP-1/cpn60 chaperonin family protein [Arabidopsis thaliana]
AT3G19520	1241	167	98	28.56	19.32	-0.563901	Down	0.00120929	0.0160931	cdna:known chromosome:TAIR10:3:6772687:6775445:1 gene:AT3G19520 transcript:AT3G19520.2 description:"UPF0725 protein At3g19520"	gi|18402272|ref|NP_566641.1|/0/uncharacterized protein [Arabidopsis thaliana]
AT1G51510	979	218	130	48.43	32.74	-0.564847	Down	0.000357076	0.00580753	cdna:known chromosome:TAIR10:1:19102799:19104850:-1 gene:AT1G51510 transcript:AT1G51510.1 description:"RNA-binding (RRM/RBD/RNP motifs) family protein"	gi|12325357|gb|AAG52616.1|AC024261_3/2.20844e-93/RNA-binding protein, putative; 35994-37391 [Arabidopsis thaliana]
AT1G76090	1373	188	112	29.46	19.9	-0.565989	Down	0.000896568	0.0125921	cdna:known chromosome:TAIR10:1:28550409:28551781:-1 gene:AT1G76090 transcript:AT1G76090.1 description:"24-methylenesterol C-methyltransferase 3"	gi|15222955|ref|NP_177736.1|/0/24-methylenesterol C-methyltransferase 3 [Arabidopsis thaliana]
AT4G35630	1664	192.98	114.97	24.83	16.77	-0.566202	Down	0.000718754	0.0105467	cdna:known chromosome:TAIR10:4:16904059:16905722:1 gene:AT4G35630 transcript:AT4G35630.1 description:"Phosphoserine aminotransferase 1, chloroplastic"	gi|15237069|ref|NP_195288.1|/0/phosphoserine aminotransferase [Arabidopsis thaliana]
AT4G18910	1239	173	103	30.12	20.34	-0.566402	Down	0.00142544	0.0183175	cdna:known chromosome:TAIR10:4:10366059:10368381:1 gene:AT4G18910 transcript:AT4G18910.1 description:"Aquaporin NIP1-2"	gi|15234059|ref|NP_193626.1|/4.24296e-159/NOD26-like intrinsic protein 1;2 [Arabidopsis thaliana]
AT3G52140	4705	416	249	18.77	12.67	-0.567012	Down	9.7763e-07	3.30101e-05	cdna:known chromosome:TAIR10:3:19332828:19341599:1 gene:AT3G52140 transcript:AT3G52140.4 description:"Clustered mitochondria protein"	gi|334185919|ref|NP_001190067.1|/0/tetratricopeptide repeat (TPR)-containing protein [Arabidopsis thaliana]
AT5G63840	3043	153	91	10.66	7.19	-0.568144	Down	0.00265636	0.0299294	cdna:known chromosome:TAIR10:5:25545056:25549199:1 gene:AT5G63840 transcript:AT5G63840.1 description:"Probable glucan 1,3-alpha-glucosidase"	gi|15237538|ref|NP_201189.1|/0/alpha 1,3-glucosidase [Arabidopsis thaliana]
AT4G20980	2100.08	349.3	206	35.16	23.7	-0.569048	Down	3.68872e-06	0.000108853	cdna:known chromosome:TAIR10:4:11216881:11219638:1 gene:AT4G20980 transcript:AT4G20980.4 description:"Eukaryotic translation initiation factor 3 subunit D"	gi|15233469|ref|NP_193830.1|/0/eukaryotic translation initiation factor 3 subunit 7 [Arabidopsis thaliana]
AT4G02080	912	180	107	43.04	29.01	-0.569128	Down	0.00109279	0.0147641	cdna:known chromosome:TAIR10:4:921454:922777:1 gene:AT4G02080 transcript:AT4G02080.1 description:"GTP-binding protein SAR1A"	gi|15235226|ref|NP_192117.1|/8.86658e-86/GTP-binding protein SAR1A [Arabidopsis thaliana]
AT2G32730	3430	323	192	19.94	13.44	-0.569132	Down	1.17809e-05	0.000307979	cdna:known chromosome:TAIR10:2:13880046:13885736:1 gene:AT2G32730 transcript:AT2G32730.1 description:"26S proteasome non-ATPase regulatory subunit 1 homolog A"	gi|15225733|ref|NP_180832.1|/0/26S proteasome regulatory complex, non-ATPase subcomplex, Rpn2/Psmd1 subunit [Arabidopsis thaliana]
AT2G40765	521	138	82	59.6	40.16	-0.569553	Down	0.0042531	0.0436286	cdna:known chromosome:TAIR10:2:17012198:17013325:1 gene:AT2G40765 transcript:AT2G40765.1 description:"unknown protein\x3b FUNCTIONS IN\x3a molecular_function unknown\x3b INVOLVED IN\x3a biological_process unknown\x3b LOCATED IN\x3a mitochondrion, mitochondrial respiratory chain complex III\x3b EXPRESSED IN\x3a 24 plant structures\x3b EXPRESSED DURING\x3a 15 growth stages\x3b Has 32 /.../ hits to …	gi|18405497|ref|NP_565941.1|/1.98328e-15/uncharacterized protein [Arabidopsis thaliana]
AT1G76150	1489	266	158	38.35	25.83	-0.570179	Down	6.85464e-05	0.00143604	cdna:known chromosome:TAIR10:1:28574740:28577700:-1 gene:AT1G76150 transcript:AT1G76150.1 description:"Enoyl-CoA hydratase 2, peroxisomal"	gi|22330656|ref|NP_177742.2|/4.92866e-176/enoyl-CoA hydratase 2 [Arabidopsis thaliana]
AT3G10480	1699.79	141.89	83.9	17.79	11.98	-0.570439	Down	0.0031612	0.0345398	cdna:known chromosome:TAIR10:3:3264348:3267090:1 gene:AT3G10480 transcript:AT3G10480.3 description:"NAC domain containing protein 50"	gi|42572353|ref|NP_974272.1|/0/NAC domain containing protein 50 [Arabidopsis thaliana]
AT5G26780	2019.22	169	101	17.97	12.1	-0.570583	Down	0.00177975	0.0219188	cdna:known chromosome:TAIR10:5:9418195:9422091:1 gene:AT5G26780 transcript:AT5G26780.3 description:"Serine hydroxymethyltransferase 2, mitochondrial"	gi|30690400|ref|NP_851081.1|/0/serine hydroxymethyltransferase 2 [Arabidopsis thaliana]
AT3G62650	719.67	219	130	67.09	45.16	-0.571052	Down	0.00029942	0.00498005	cdna:known chromosome:TAIR10:3:23168061:23169187:1 gene:AT3G62650 transcript:AT3G62650.2 description:"unknown protein\x3b BEST Arabidopsis thaliana protein match is\x3a unknown protein (TAIR\x3aAT2G47485.1)\x3b Has 35333 Blast hits to 34131 proteins in 2444 species\x3a Archae - 798\x3b Bacteria - 22429\x3b Metazoa - 974\x3b Fungi - 991\x3b Plants - 531\x3b Viruses - 0\x3b Other Euk /.../s - 9610 …	gi|15228820|ref|NP_191824.1|/5.51104e-68/uncharacterized protein [Arabidopsis thaliana]
AT5G53460	7007.04	409	242	12.27	8.25	-0.572669	Down	6.21194e-07	2.1697e-05	cdna:known chromosome:TAIR10:5:21700202:21709736:1 gene:AT5G53460 transcript:AT5G53460.3 description:"Glutamate synthase 1"	gi|30696340|ref|NP_200158.2|/0/glutamate synthase 1 [NADH] [Arabidopsis thaliana]
AT3G26340	1113	130	76.97	25.28	16.97	-0.57501	Down	0.0040242	0.041906	cdna:known chromosome:TAIR10:3:9650417:9652897:-1 gene:AT3G26340 transcript:AT3G26340.1 description:"Proteasome subunit beta type-5-B"	gi|15231544|ref|NP_189265.1|/7.88296e-154/proteasome subunit beta type-5-B [Arabidopsis thaliana]
AT5G02500	2374	2643.99	1563.14	236.89	158.79	-0.577097	Down	5.68814e-37	1.61589e-34	cdna:known chromosome:TAIR10:5:553745:556442:-1 gene:AT5G02500 transcript:AT5G02500.2 description:"Probable mediator of RNA polymerase II transcription subunit 37e"	gi|186519455|ref|NP_001119156.1|/0/heat shock cognate protein 70-1 [Arabidopsis thaliana]
AT4G11380	3035.7	150	89	10.52	7.05	-0.57744	Down	0.00277588	0.0310461	cdna:known chromosome:TAIR10:4:6920489:6925576:1 gene:AT4G11380 transcript:AT4G11380.2 description:"Beta-adaptin-like protein B"	gi|334186438|ref|NP_001190701.1|/0/beta-adaptin-like protein B [Arabidopsis thaliana]
AT4G21110	738	215	127	64.16	42.97	-0.578344	Down	0.000291916	0.00487045	cdna:known chromosome:TAIR10:4:11267185:11268959:1 gene:AT4G21110 transcript:AT4G21110.1 description:"G10 family protein"	gi|15233517|ref|NP_193843.1|/1.03917e-85/G10 family protein [Arabidopsis thaliana]
AT4G05160	1861	149	88	17.1	11.45	-0.578649	Down	0.0025901	0.0293379	cdna:known chromosome:TAIR10:4:2664385:2666707:1 gene:AT4G05160 transcript:AT4G05160.1 description:"4-coumarate--CoA ligase-like 7"	gi|15234634|ref|NP_192425.1|/0/4-coumarate--CoA ligase-like 7 [Arabidopsis thaliana]
AT4G33980	1018.34	429	253	91.37	61.17	-0.578896	Down	2.70286e-07	1.01565e-05	cdna:known chromosome:TAIR10:4:16282696:16285059:-1 gene:AT4G33980 transcript:AT4G33980.2 description:"BEST Arabidopsis thaliana protein match is\x3a cold regulated gene 27 (TAIR\x3aAT5G42900.2)\x3b Has 30201 Blast hits to 17322 proteins in 780 species\x3a Archae - 12\x3b Bacteria - 1396\x3b Metazoa - 17338\x3b Fungi - 3422\x3b Plants - 5037\x3b Viruses - 0\x3b Other Eukaryotes - /.../(source\x3a…	gi|334187142|ref|NP_001190907.1|/5.73352e-100/uncharacterized protein [Arabidopsis thaliana]
AT2G05840	1116	265.99	157	51.59	34.53	-0.579241	Down	6.41264e-05	0.00135275	cdna:known chromosome:TAIR10:2:2234092:2236290:1 gene:AT2G05840 transcript:AT2G05840.2 description:"Proteasome subunit alpha type-6-B"	gi|15224993|ref|NP_178641.1|/1.95067e-136/20S proteasome subunit PAA2 [Arabidopsis thaliana]
AT5G15810	2313	166	98	15.27	10.22	-0.579305	Down	0.00145169	0.01861	cdna:known chromosome:TAIR10:5:5157798:5161358:1 gene:AT5G15810 transcript:AT5G15810.1 description:"N2,N2-dimethylguanosine tRNA methyltransferase"	gi|30685545|ref|NP_197085.2|/0/N2,N2-dimethylguanosine tRNA methyltransferase [Arabidopsis thaliana]
AT5G13370	2095	302.11	178.34	30.74	20.57	-0.579575	Down	1.57468e-05	0.000396106	cdna:known chromosome:TAIR10:5:4286819:4289554:1 gene:AT5G13370 transcript:AT5G13370.1 description:"Auxin-responsive GH3 family protein"	gi|30684377|ref|NP_196841.2|/0/auxin-responsive GH3 family protein [Arabidopsis thaliana]
AT1G25350	2611	134	79	10.9	7.29	-0.580337	Down	0.0041443	0.042801	cdna:known chromosome:TAIR10:1:8889137:8894261:-1 gene:AT1G25350 transcript:AT1G25350.2 description:"glutamine-tRNA ligase, putative / glutaminyl-tRNA synthetase, putative / GlnRS, putative"	gi|334182857|ref|NP_001185094.1|/0/putative tRNA-glutamine ligase [Arabidopsis thaliana]
AT1G27730	933	10660	6288	2489.45	1664.93	-0.580366	Down	3.0888e-145	2.74208e-142	cdna:known chromosome:TAIR10:1:9648141:9649073:-1 gene:AT1G27730 transcript:AT1G27730.1 description:"Zinc finger protein ZAT10"	gi|6693033|gb|AAF24959.1|AC012375_22/1.34906e-121/T22C5.18 [Arabidopsis thaliana]
AT5G45360	1328	412	243	66.8	44.67	-0.580542	Down	4.68856e-07	1.70178e-05	cdna:known chromosome:TAIR10:5:18384521:18386785:-1 gene:AT5G45360 transcript:AT5G45360.1 description:"F-box protein SKIP31"	gi|18422544|ref|NP_568643.1|/5.5343e-168/F-box protein SKIP31 [Arabidopsis thaliana]
AT5G64610	1532	224	132	31.37	20.96	-0.581747	Down	0.000201064	0.00354039	cdna:known chromosome:TAIR10:5:25828160:25830524:-1 gene:AT5G64610 transcript:AT5G64610.1 description:"Histone acetyltransferase of the MYST family 1"	gi|15237745|ref|NP_201266.1|/0/MYST family histone acetyltransferase 1 [Arabidopsis thaliana]
AT4G31720	865.81	149	88	37.71	25.19	-0.582096	Down	0.0025901	0.0293535	cdna:known chromosome:TAIR10:4:15353952:15356352:-1 gene:AT4G31720 transcript:AT4G31720.2 description:"Transcription initiation factor TFIID subunit 10"	gi|15236059|ref|NP_194900.1|/5.02049e-64/TBP-associated factor II 15 [Arabidopsis thaliana]
AT4G18700	2053	331	195	34.38	22.96	-0.582447	Down	6.00614e-06	0.000167059	cdna:known chromosome:TAIR10:4:10288798:10290850:-1 gene:AT4G18700 transcript:AT4G18700.1 description:"CBL-interacting serine/threonine-protein kinase 12"	gi|15233981|ref|NP_193605.1|/0/CBL-interacting serine/threonine-protein kinase 12 [Arabidopsis thaliana]
AT2G43090	1024.35	407	242	87.15	58.15	-0.583721	Down	8.77282e-07	2.99541e-05	cdna:known chromosome:TAIR10:2:17918927:17920429:1 gene:AT2G43090 transcript:AT2G43090.2 description:"3-isopropylmalate dehydratase small subunit 3"	gi|15224221|ref|NP_181837.1|/1.00815e-139/Aconitase/3-isopropylmalate dehydratase protein [Arabidopsis thaliana]
AT5G66040	616	288	169	103.77	69.2	-0.584545	Down	2.06542e-05	0.000505234	cdna:known chromosome:TAIR10:5:26410530:26411352:1 gene:AT5G66040 transcript:AT5G66040.2 description:"Thiosulfate sulfurtransferase 16, chloroplastic"	gi|30698182|ref|NP_851278.1|/2.79849e-60/thiosulfate sulfurtransferase 16 [Arabidopsis thaliana]
AT4G34180	1419	364	214	55.13	36.75	-0.585093	Down	1.85141e-06	5.86995e-05	cdna:known chromosome:TAIR10:4:16369357:16371430:-1 gene:AT4G34180 transcript:AT4G34180.1 description:"Cyclase family protein"	gi|297789172|ref|XP_002862579.1|/1.60444e-128/cyclase family protein [Arabidopsis lyrata subsp. lyrata]
AT3G05290	1296	165	97	27.43	18.28	-0.585489	Down	0.00135346	0.01753	cdna:known chromosome:TAIR10:3:1505890:1507702:-1 gene:AT3G05290 transcript:AT3G05290.1 description:"Peroxisomal adenine nucleotide carrier 1"	gi|18397181|ref|NP_566251.1|/4.55091e-143/peroxisomal adenine nucleotide carrier 1 [Arabidopsis thaliana]
AT3G52580	826	211	124	55.95	37.28	-0.585736	Down	0.000284002	0.0047533	cdna:known chromosome:TAIR10:3:19503223:19504973:1 gene:AT3G52580 transcript:AT3G52580.1 description:"40S ribosomal protein S14-3"	gi|15231260|ref|NP_190826.1|/5.21962e-63/40S ribosomal protein S14-3 [Arabidopsis thaliana]
AT5G64350	632	291	171	102.28	68.14	-0.58595	Down	1.98378e-05	0.000486381	cdna:known chromosome:TAIR10:5:25734598:25736071:-1 gene:AT5G64350 transcript:AT5G64350.1 description:"Peptidyl-prolyl cis-trans isomerase FKBP12"	gi|15237679|ref|NP_201240.1|/1.70311e-61/peptidyl-prolyl isomerase FKBP12 [Arabidopsis thaliana]
AT3G56510	1289	213	125	35.57	23.69	-0.586383	Down	0.000254164	0.00430121	cdna:known chromosome:TAIR10:3:20943928:20946661:-1 gene:AT3G56510 transcript:AT3G56510.2 description:"RNA-binding (RRM/RBD/RNP motifs) family protein"	gi|30694465|ref|NP_191210.2|/7.02294e-120/RNA recognition motif-containing protein [Arabidopsis thaliana]
AT1G64610	2391.71	147	85	12.87	8.57	-0.586645	Down	0.00172858	0.0215501	cdna:known chromosome:TAIR10:1:23998725:24001328:-1 gene:AT1G64610 transcript:AT1G64610.2 description:"Transducin/WD40 repeat-like superfamily protein"	gi|15217686|ref|NP_176642.1|/0/WD40 domain-containing protein [Arabidopsis thaliana]
AT4G01100	1664	172	101	22.13	14.73	-0.587246	Down	0.0010365	0.01412	cdna:known chromosome:TAIR10:4:477141:479634:1 gene:AT4G01100 transcript:AT4G01100.2 description:"Mitochondrial adenine nucleotide transporter ADNT1"	gi|15234063|ref|NP_192019.1|/0/adenine nucleotide transporter 1 [Arabidopsis thaliana]
AT4G36010	1287.72	2970	1744	497.16	330.91	-0.587271	Down	1.33911e-42	4.3894e-40	cdna:known chromosome:TAIR10:4:17039063:17041131:-1 gene:AT4G36010 transcript:AT4G36010.2 description:"Pathogenesis-related thaumatin superfamily protein"	gi|15233437|ref|NP_195325.1|/1.64676e-161/pathogenesis-related thaumatin family protein [Arabidopsis thaliana]
AT4G25210	1415	155	91	23.55	15.67	-0.587722	Down	0.00184486	0.0225253	cdna:known chromosome:TAIR10:4:12918328:12919742:1 gene:AT4G25210 transcript:AT4G25210.1 description:"Mediator-associated protein 1"	gi|15234971|ref|NP_194251.1|/5.44739e-161/DNA-binding storekeeper protein-related transcriptional regulator [Arabidopsis thaliana]
AT5G08670	1976	307.73	180.62	33.23	22.11	-0.587787	Down	1.06016e-05	0.000280592	cdna:known chromosome:TAIR10:5:2818117:2821176:-1 gene:AT5G08670 transcript:AT5G08670.1 description:"ATP synthase alpha/beta family protein"	gi|297806945|ref|XP_002871356.1|/0/ATP synthase beta chain 1, mitochondrial [Arabidopsis lyrata subsp. lyrata]
AT1G09620	3720	271	159	15.41	10.25	-0.588243	Down	3.6129e-05	0.000825928	cdna:known chromosome:TAIR10:1:3112778:3116699:-1 gene:AT1G09620 transcript:AT1G09620.1 description:"ATP binding\x3bleucine-tRNA ligases\x3baminoacyl-tRNA ligases\x3bnucleotide binding\x3bATP binding\x3baminoacyl-tRNA ligases"	gi|79339972|ref|NP_172433.2|/0/ATP binding/leucine-tRNA ligases/aminoacyl-tRNA ligases [Arabidopsis thaliana]
AT1G13060	1147	365	214.03	68.82	45.76	-0.588741	Down	1.55123e-06	5.00765e-05	cdna:known chromosome:TAIR10:1:4452212:4454876:1 gene:AT1G13060 transcript:AT1G13060.2 description:"Proteasome subunit beta type-5-A"	gi|15222152|ref|NP_172765.1|/6.09879e-157/20S proteasome beta subunit E1 [Arabidopsis thaliana]
AT4G18920	899	266	156	64.57	42.93	-0.588878	Down	4.1981e-05	0.000938559	cdna:known chromosome:TAIR10:4:10368755:10370212:1 gene:AT4G18920 transcript:AT4G18920.1 description:"Protein of unknown function (DUF1264)"	gi|18415199|ref|NP_567567.1|/1.55372e-143/uncharacterized protein [Arabidopsis thaliana]
AT2G46230	960	181	106	41.03	27.25	-0.590423	Down	0.000710002	0.0104398	cdna:known chromosome:TAIR10:2:18984201:18985959:-1 gene:AT2G46230 transcript:AT2G46230.2 description:"PIN domain-like family protein"	gi|18407014|ref|NP_566068.1|/2.67623e-112/PIN domain-containing protein [Arabidopsis thaliana]
AT3G22230	631	280	164	98.58	65.46	-0.590681	Down	2.4971e-05	0.000599135	cdna:known chromosome:TAIR10:3:7843967:7844597:-1 gene:AT3G22230 transcript:AT3G22230.1 description:"60S ribosomal protein L27-2"	gi|15233318|ref|NP_188862.1|/7.38754e-65/60S ribosomal protein L27-2 [Arabidopsis thaliana]
AT1G23400	1822	135	79	15.83	10.51	-0.590899	Down	0.00344056	0.0369852	cdna:known chromosome:TAIR10:1:8312076:8314744:-1 gene:AT1G23400 transcript:AT1G23400.1 description:"CRS2-associated factor 2, chloroplastic"	gi|22329751|ref|NP_173754.2|/0/CRS2-associated factor 2 [Arabidopsis thaliana]
AT4G09800	799	234	137	64.24	42.65	-0.590926	Down	0.000115693	0.00220875	cdna:known chromosome:TAIR10:4:6173715:6175200:1 gene:AT4G09800 transcript:AT4G09800.1 description:"40S ribosomal protein S18"	gi|565461496|ref|XP_006288747.1|/9.64889e-77/hypothetical protein CARUB_v10002063mg, partial [Capsella rubella]
AT5G65080	741.21	248	145.28	73.74	48.93	-0.591728	Down	6.85988e-05	0.00143572	cdna:known chromosome:TAIR10:5:25997650:26002211:1 gene:AT5G65080 transcript:AT5G65080.2 description:"K-box region and MADS-box transcription factor family protein"	gi|10178170|dbj|BAB11644.1|/7.00943e-97/MADS box transcription factor-like protein [Arabidopsis thaliana]
AT1G56070	2958	1359	795	97.43	64.62	-0.592385	Down	1.07595e-20	1.66118e-18	cdna:known chromosome:TAIR10:1:20967930:20971742:-1 gene:AT1G56070 transcript:AT1G56070.1 description:"Ribosomal protein S5/Elongation factor G/III/V family protein"	gi|30696056|ref|NP_849818.1|/0/elongation factor EF-2-like protein LOS1 [Arabidopsis thaliana]
AT3G46220	2722	231	135	18.02	11.94	-0.593796	Down	0.000120435	0.00228087	cdna:known chromosome:TAIR10:3:16979048:16984082:1 gene:AT3G46220 transcript:AT3G46220.3 description:"E3 UFM1-protein ligase 1 homolog"	gi|334185761|ref|NP_001190021.1|/0/uncharacterized protein [Arabidopsis thaliana]
AT2G18740	588.7	85	44	28.55	18.91	-0.594341	Down	0.00355624	0.0379415	cdna:known chromosome:TAIR10:2:8123195:8124887:1 gene:AT2G18740 transcript:AT2G18740.2 description:"Small nuclear ribonucleoprotein family protein"	gi|145329170|ref|NP_001077914.1|/5.35902e-37/putative small nuclear ribonucleoprotein [Arabidopsis thaliana]
AT5G04720	2691	125	73	9.86	6.53	-0.594505	Down	0.00470866	0.046836	cdna:known chromosome:TAIR10:5:1360712:1363884:1 gene:AT5G04720 transcript:AT5G04720.1 description:"Probable disease resistance protein At5g04720"	gi|15238281|ref|NP_196092.1|/0/ADR1-like 2 protein [Arabidopsis thaliana]
AT4G39200	671	367.77	214.81	121.32	80.34	-0.594627	Down	1.08587e-06	3.59807e-05	cdna:known chromosome:TAIR10:4:18257336:18258680:1 gene:AT4G39200 transcript:AT4G39200.2 description:"40S ribosomal protein S25-4"	gi|15234970|ref|NP_195631.1|/4.21099e-32/40S ribosomal protein S25-4 [Arabidopsis thaliana]
AT1G51140	1625	125	73	16.48	10.91	-0.595065	Down	0.00470866	0.0468579	cdna:known chromosome:TAIR10:1:18943457:18945753:-1 gene:AT1G51140 transcript:AT1G51140.1 description:"Transcription factor bHLH122"	gi|18403381|ref|NP_564583.1|/0/transcription factor bHLH122 [Arabidopsis thaliana]
AT2G16940	2131	185	108	18.5	12.24	-0.595922	Down	0.000567138	0.00868687	cdna:known chromosome:TAIR10:2:7342607:7347408:-1 gene:AT2G16940 transcript:AT2G16940.3 description:"Splicing factor, CC1-like"	gi|334184261|ref|NP_001189537.1|/0/splicing factor, CC1-like protein [Arabidopsis thaliana]
AT3G20050	2082	240	140	24.57	16.25	-0.596458	Down	8.2975e-05	0.00167253	cdna:known chromosome:TAIR10:3:6998238:7002404:-1 gene:AT3G20050 transcript:AT3G20050.1 description:"T-complex protein 1 subunit alpha"	gi|15231024|ref|NP_188640.1|/0/T-complex protein 1 subunit alpha [Arabidopsis thaliana]
AT2G21330	1557.18	241	141	33.28	22.01	-0.596496	Down	8.907e-05	0.00177856	cdna:known chromosome:TAIR10:2:9128147:9130212:-1 gene:AT2G21330 transcript:AT2G21330.3 description:"Probable fructose-bisphosphate aldolase 1, chloroplastic"	gi|18399660|ref|NP_565508.1|/0/fructose-bisphosphate aldolase 1 [Arabidopsis thaliana]
AT1G66070	1199	139	81	25.04	16.54	-0.598275	Down	0.00273558	0.0307083	cdna:known chromosome:TAIR10:1:24595774:24598513:-1 gene:AT1G66070 transcript:AT1G66070.2 description:"Translation initiation factor eIF3 subunit"	gi|18408426|ref|NP_564865.1|/2.42973e-103/translation initiation factor eIF3 subunit [Arabidopsis thaliana]
AT5G47830	670.22	181	107	60.68	40.07	-0.598699	Down	0.000913392	0.0127779	cdna:known chromosome:TAIR10:5:19372898:19374331:-1 gene:AT5G47830 transcript:AT5G47830.2 description:"unknown protein\x3b Has 35333 Blast hits to 34131 proteins in 2444 species\x3a Archae - 798\x3b Bacteria - 22429\x3b Metazoa - 974\x3b Fungi - 991\x3b Plants - 531\x3b Viruses - 0\x3b Other Eukaryotes - 9610 (source\x3a NCBI BLink)."	gi|42568382|ref|NP_199594.2|/1.78436e-93/uncharacterized protein [Arabidopsis thaliana]
AT5G14270	2905.59	179	104	13.04	8.61	-0.598859	Down	0.000614436	0.00928452	cdna:known chromosome:TAIR10:5:4604613:4608822:1 gene:AT5G14270 transcript:AT5G14270.2 description:"Transcription factor GTE9"	gi|334187679|ref|NP_001190308.1|/0/bromodomain and extraterminal domain protein 9 [Arabidopsis thaliana]
AT3G19930	2099	833	485	84.58	55.84	-0.599018	Down	1.6295e-13	1.3943e-11	cdna:known chromosome:TAIR10:3:6934773:6937120:1 gene:AT3G19930 transcript:AT3G19930.1 description:"Sugar transport protein 4"	gi|15230987|ref|NP_188627.1|/0/sugar transport protein 4 [Arabidopsis thaliana]
AT5G17380	1906	1310	762	146.75	96.78	-0.60058	Down	1.83478e-20	2.77246e-18	cdna:known chromosome:TAIR10:5:5724759:5726746:-1 gene:AT5G17380 transcript:AT5G17380.1 description:"2-hydroxyacyl-CoA lyase"	gi|15237954|ref|NP_197240.1|/0/2-hydroxyacyl-CoA lyase [Arabidopsis thaliana]
AT2G47990	1812	239	139	28.19	18.59	-0.600657	Down	7.7236e-05	0.00158078	cdna:known chromosome:TAIR10:2:19636867:19638678:-1 gene:AT2G47990 transcript:AT2G47990.1 description:"Protein SLOW WALKER 1"	gi|15227184|ref|NP_182320.1|/0/transducin family nucleolar protein with WD40 repeats [Arabidopsis thaliana]
AT4G31180	2126	284.37	165.33	28.5	18.79	-0.600997	Down	1.5578e-05	0.000393251	cdna:known chromosome:TAIR10:4:15155910:15159589:1 gene:AT4G31180 transcript:AT4G31180.2 description:"Class II aminoacyl-tRNA and biotin synthetases superfamily protein"	gi|30688944|ref|NP_849558.1|/0/Asx tRNA synthetase (AspRS/AsnRS) class II core domain-contating protein [Arabidopsis thaliana]
AT3G13930	2147	172	99.98	17.07	11.25	-0.601538	Down	0.000616344	0.00930675	cdna:known chromosome:TAIR10:3:4595876:4600469:1 gene:AT3G13930 transcript:AT3G13930.1 description:"Dihydrolipoyllysine-residue acetyltransferase component 2 of pyruvate dehydrogenase complex, mitochondrial"	gi|18400212|ref|NP_566470.1|/0/dihydrolipoamide acetyltransferase, long form protein [Arabidopsis thaliana]
AT5G10140	928.54	146	82	33.13	21.82	-0.602487	Down	0.000922114	0.0128409	cdna:known chromosome:TAIR10:5:3173497:3179448:-1 gene:AT5G10140 transcript:AT5G10140.4 description:"MADS-box protein FLOWERING LOCUS C"	gi|334187573|ref|NP_001190272.1|/7.35322e-90/MADS-box protein FLOWERING LOCUS C [Arabidopsis thaliana]
AT2G41640	1893	224	125	24.28	15.99	-0.602598	Down	3.15442e-05	0.000731317	cdna:known chromosome:TAIR10:2:17360486:17363788:1 gene:AT2G41640 transcript:AT2G41640.2 description:"Glycosyltransferase family 61 protein"	gi|334184861|ref|NP_001189728.1|/0/Glycosyltransferase family 61 protein [Arabidopsis thaliana]
AT3G10850	1036	229	133	47.97	31.59	-0.602665	Down	0.000104338	0.00202646	cdna:known chromosome:TAIR10:3:3397549:3399574:-1 gene:AT3G10850 transcript:AT3G10850.1 description:"Hydroxyacylglutathione hydrolase cytoplasmic"	gi|15228389|ref|NP_187696.1|/8.67049e-152/hydroxyacylglutathione hydrolase [Arabidopsis thaliana]
AT3G12270	2022	143	83	15.08	9.93	-0.602771	Down	0.0021747	0.025599	cdna:known chromosome:TAIR10:3:3910633:3913329:1 gene:AT3G12270 transcript:AT3G12270.1 description:"Probable protein arginine N-methyltransferase 3"	gi|145338411|ref|NP_187835.2|/0/protein arginine N-methyltransferase 3 [Arabidopsis thaliana]
AT5G15450	3186	236	137	15.69	10.33	-0.603005	Down	8.03042e-05	0.00163104	cdna:known chromosome:TAIR10:5:5014212:5018347:-1 gene:AT5G15450 transcript:AT5G15450.1 description:"Chaperone protein ClpB3, chloroplastic"	gi|18417676|ref|NP_568314.1|/0/chaperone protein ClpB3 [Arabidopsis thaliana]
AT4G02580	1137	124	72	23.59	15.53	-0.603118	Down	0.00437114	0.0443695	cdna:known chromosome:TAIR10:4:1134467:1137156:1 gene:AT4G02580 transcript:AT4G02580.1 description:"NADH dehydrogenase"	gi|18411985|ref|NP_567244.1|/2.07245e-141/NADH dehydrogenase (ubiquinone) flavoprotein 2 [Arabidopsis thaliana]
AT5G03700	1449	124	72	18.38	12.1	-0.60313	Down	0.00437114	0.0443906	cdna:known chromosome:TAIR10:5:965874:967322:-1 gene:AT5G03700 transcript:AT5G03700.1 description:"PAN domain-containing protein At5g03700"	gi|15242845|ref|NP_195990.1|/0/D-mannose binding lectin protein with Apple-like carbohydrate-binding domain [Arabidopsis thaliana]
AT5G27700	600	174	101	64.63	42.53	-0.603723	Down	0.000715854	0.0105186	cdna:known chromosome:TAIR10:5:9807302:9808506:-1 gene:AT5G27700 transcript:AT5G27700.1 description:"40S ribosomal protein S21-2"	gi|240256355|ref|NP_198122.4|/2.96672e-41/ribosomal protein S21e [Arabidopsis thaliana]
AT2G04040	1542	544.99	316	75.81	49.83	-0.605374	Down	2.12232e-09	1.07919e-07	cdna:known chromosome:TAIR10:2:1334512:1336489:-1 gene:AT2G04040 transcript:AT2G04040.1 description:"MATE efflux family protein DTX1"	gi|15228071|ref|NP_178491.1|/0/MATE efflux family protein DTX1 [Arabidopsis thaliana]
AT4G04950	1736	156.95	91	19.34	12.71	-0.605624	Down	0.00153253	0.0194242	cdna:known chromosome:TAIR10:4:2517666:2519977:-1 gene:AT4G04950 transcript:AT4G04950.1 description:"Monothiol glutaredoxin-S17"	gi|15234516|ref|NP_192404.1|/0/monothiol glutaredoxin-S17 [Arabidopsis thaliana]
AT5G47210	1525	930	539	130.84	85.97	-0.605898	Down	3.5116e-15	3.57982e-13	cdna:known chromosome:TAIR10:5:19169022:19171263:-1 gene:AT5G47210 transcript:AT5G47210.3 description:"Hyaluronan / mRNA binding family"	gi|297790933|ref|XP_002863351.1|/5.70511e-54/hypothetical protein ARALYDRAFT_494257 [Arabidopsis lyrata subsp. lyrata]
AT1G06190	1422.56	225	132	34.43	22.61	-0.606705	Down	0.000167945	0.00304272	cdna:known chromosome:TAIR10:1:1892273:1894148:-1 gene:AT1G06190 transcript:AT1G06190.2 description:"Rho-N domain-containing protein 1, chloroplastic"	gi|18390623|ref|NP_563761.1|/1.84114e-167/ribonucleic acid-binding protein RHON1 [Arabidopsis thaliana]
AT1G08110	1002.13	215	125	46.83	30.73	-0.607785	Down	0.00017636	0.00316824	cdna:known chromosome:TAIR10:1:2535370:2537931:1 gene:AT1G08110 transcript:AT1G08110.4 description:"Lactoylglutathione lyase"	gi|79317307|ref|NP_001030996.1|/2.06979e-101/lactoylglutathione lyase [Arabidopsis thaliana]
AT5G05440	1197	631	365	113.85	74.67	-0.608534	Down	7.60532e-11	4.76585e-09	cdna:known chromosome:TAIR10:5:1609250:1610446:1 gene:AT5G05440 transcript:AT5G05440.1 description:"Abscisic acid receptor PYL5"	gi|15239114|ref|NP_196163.1|/1.6162e-115/abscisic acid receptor PYL5 [Arabidopsis thaliana]
AT1G10840	1489	403	233	58.1	38.09	-0.609126	Down	1.95513e-07	7.51913e-06	cdna:known chromosome:TAIR10:1:3607631:3610386:-1 gene:AT1G10840 transcript:AT1G10840.2 description:"Eukaryotic translation initiation factor 3 subunit H"	gi|18391211|ref|NP_563880.1|/0/translation initiation factor 3 subunit H1 [Arabidopsis thaliana]
AT1G50200	3407	324	187	20.13	13.18	-0.610997	Down	2.85416e-06	8.65018e-05	cdna:known chromosome:TAIR10:1:18591194:18598479:-1 gene:AT1G50200 transcript:AT1G50200.2 description:"Alanine--tRNA ligase"	gi|30694735|ref|NP_175439.2|/0/Alanyl-tRNA synthetase [Arabidopsis thaliana]
AT3G51620	2817.14	237	137	17.87	11.7	-0.611031	Down	6.67596e-05	0.00140136	cdna:known chromosome:TAIR10:3:19143652:19148056:1 gene:AT3G51620 transcript:AT3G51620.2 description:"PAP/OAS1 substrate-binding domain superfamily"	gi|79597803|ref|NP_850678.2|/0/PAP/OAS1 substrate-binding domain superfamily [Arabidopsis thaliana]
AT5G51300	2667.41	253	143	19.72	12.91	-0.611171	Down	1.59559e-05	0.000400892	cdna:known chromosome:TAIR10:5:20848987:20852330:-1 gene:AT5G51300 transcript:AT5G51300.3 description:"splicing factor-related"	gi|15241418|ref|NP_199943.1|/0/splicing factor 1-like protein [Arabidopsis thaliana]
AT4G17520	1561	142	82	19.51	12.77	-0.611455	Down	0.00201706	0.0242115	cdna:known chromosome:TAIR10:4:9771297:9773592:1 gene:AT4G17520 transcript:AT4G17520.1 description:"Hyaluronan / mRNA binding family"	gi|15236552|ref|NP_193485.1|/2.02051e-111/hyaluronan / mRNA binding family [Arabidopsis thaliana]
AT2G43970	2125	1648	951	165.26	108.12	-0.612104	Down	3.78226e-26	7.82377e-24	cdna:known chromosome:TAIR10:2:18205235:18208218:-1 gene:AT2G43970 transcript:AT2G43970.2 description:"La-related protein 6B"	gi|30689565|ref|NP_850406.1|/0/RNA-binding protein [Arabidopsis thaliana]
AT3G26560	3778	220	127	12.32	8.06	-0.612151	Down	0.0001171	0.00222564	cdna:known chromosome:TAIR10:3:9749904:9753772:-1 gene:AT3G26560 transcript:AT3G26560.1 description:"Probable pre-mRNA-splicing factor ATP-dependent RNA helicase"	gi|15231574|ref|NP_189288.1|/0/probable pre-mRNA-splicing factor ATP-dependent RNA helicase [Arabidopsis thaliana]
AT3G04560	1470	208	120	30.38	19.87	-0.61253	Down	0.00017702	0.00317473	cdna:known chromosome:TAIR10:3:1227360:1229408:-1 gene:AT3G04560 transcript:AT3G04560.1 description:"unknown protein\x3b FUNCTIONS IN\x3a molecular_function unknown\x3b INVOLVED IN\x3a biological_process unknown\x3b EXPRESSED IN\x3a 22 plant structures\x3b EXPRESSED DURING\x3a 16 growth stages\x3b Has 227 Blast hits to 225 proteins in 83 species\x3a Archae - 0\x3b Bacteria - 17\x3b M /.../ - 98\x…	gi|18396922|ref|NP_566231.1|/0/uncharacterized protein [Arabidopsis thaliana]
AT5G65380	1800	420	242	49.88	32.58	-0.614475	Down	8.75358e-08	3.53897e-06	cdna:known chromosome:TAIR10:5:26122989:26126439:-1 gene:AT5G65380 transcript:AT5G65380.1 description:"MATE efflux family protein"	gi|15238439|ref|NP_201341.1|/0/MATE efflux family protein [Arabidopsis thaliana]
AT1G80020	3427	254	146	15.69	10.23	-0.617039	Down	2.94046e-05	0.000689972	cdna:pseudogene chromosome:TAIR10:1:30100473:30103899:-1 gene:AT1G80020 transcript:AT1G80020.1 description:"transposable element gene"	gi|5902380|gb|AAD55482.1|AC009322_22/0/Hypothetical protein [Arabidopsis thaliana]
AT4G10760	2227	134	77	12.81	8.35	-0.617422	Down	0.0024474	0.0281101	cdna:known chromosome:TAIR10:4:6619817:6623351:-1 gene:AT4G10760 transcript:AT4G10760.1 description:"N6-adenosine-methyltransferase MT-A70-like"	gi|15236910|ref|NP_192814.1|/0/N6-adenosine-methyltransferase MT-A70-like protein [Arabidopsis thaliana]
AT2G39670	1692	127	73	16.07	10.47	-0.618108	Down	0.00320958	0.0349966	cdna:known chromosome:TAIR10:2:16534233:16537318:1 gene:AT2G39670 transcript:AT2G39670.2 description:"Radical SAM superfamily protein"	gi|30687969|ref|NP_850319.1|/0/radical SAM domain-containing protein [Arabidopsis thaliana]
AT3G10410	1828	195	112	22.79	14.84	-0.61891	Down	0.000248428	0.00421418	cdna:known chromosome:TAIR10:3:3235291:3238113:-1 gene:AT3G10410 transcript:AT3G10410.1 description:"Serine carboxypeptidase-like 49"	gi|166674|gb|AAB04606.1|/0/carboxypeptidase Y-like protein [Arabidopsis thaliana]
AT5G65900	2223	115	66	11.02	7.17	-0.620079	Down	0.00492624	0.0485021	cdna:known chromosome:TAIR10:5:26358206:26361443:1 gene:AT5G65900 transcript:AT5G65900.1 description:"DEAD-box ATP-dependent RNA helicase 27"	gi|15239187|ref|NP_201391.1|/0/DEAD-box ATP-dependent RNA helicase 27 [Arabidopsis thaliana]
AT2G34750	2186	258	148	25.14	16.35	-0.620694	Down	2.35092e-05	0.000566614	cdna:known chromosome:TAIR10:2:14660299:14664268:-1 gene:AT2G34750 transcript:AT2G34750.1 description:"RNA polymerase I specific transcription initiation factor RRN3 protein"	gi|30686199|ref|NP_850236.1|/0/RNA polymerase I specific transcription initiation factor RRN3 protein [Arabidopsis thaliana]
AT1G64550	2464	225	129	19.41	12.62	-0.621088	Down	7.75136e-05	0.00158494	cdna:known chromosome:TAIR10:1:23968779:23973614:1 gene:AT1G64550 transcript:AT1G64550.1 description:"ABC transporter F family member 3"	gi|15217680|ref|NP_176636.1|/0/ABC transporter F family member 3 [Arabidopsis thaliana]
AT1G11860	1600	252	144	33.65	21.87	-0.621653	Down	2.52684e-05	0.000603552	cdna:known chromosome:TAIR10:1:4001113:4003267:1 gene:AT1G11860 transcript:AT1G11860.3 description:"Aminomethyltransferase, mitochondrial"	gi|15221119|ref|NP_172650.1|/0/aminomethyltransferase [Arabidopsis thaliana]
AT3G53560	1405	157	90	24.02	15.61	-0.621766	Down	0.000973184	0.0134903	cdna:known chromosome:TAIR10:3:19859627:19861031:-1 gene:AT3G53560 transcript:AT3G53560.1 description:"Tetratricopeptide repeat (TPR)-like superfamily protein"	gi|6729507|emb|CAB67663.1|/2.26315e-167/putative protein [Arabidopsis thaliana]
AT1G70180	1970	204	117	22.12	14.37	-0.622291	Down	0.000170414	0.00307438	cdna:known chromosome:TAIR10:1:26426341:26429361:1 gene:AT1G70180 transcript:AT1G70180.2 description:"Sterile alpha motif (SAM) domain-containing protein"	gi|30697996|ref|NP_850973.1|/0/Sterile alpha motif (SAM) domain-containing protein [Arabidopsis thaliana]
AT5G24530	1404	227	130	34.76	22.57	-0.623022	Down	6.92532e-05	0.00144658	cdna:known chromosome:TAIR10:5:8378833:8383401:1 gene:AT5G24530 transcript:AT5G24530.1 description:"2-oxoglutarate (2OG) and Fe(II)-dependent oxygenase superfamily protein"	gi|14423476|gb|AAK62420.1|AF386975_1/0/flavanone 3-hydroxylase-like protein [Arabidopsis thaliana]
AT5G64680	844.11	154	89	40.29	26.16	-0.623059	Down	0.00132142	0.0172302	cdna:known chromosome:TAIR10:5:25854140:25855484:1 gene:AT5G64680 transcript:AT5G64680.3 description:"Mediator-associated protein 2"	gi|15237757|ref|NP_201273.1|/7.74803e-81/uncharacterized protein [Arabidopsis thaliana]
AT1G52870	1419.53	172	97	25.66	16.65	-0.623999	Down	0.0003576	0.00581161	cdna:known chromosome:TAIR10:1:19685745:19687907:1 gene:AT1G52870 transcript:AT1G52870.2 description:"Peroxisomal membrane 22 kDa (Mpv17/PMP22) family protein"	gi|18404224|ref|NP_564616.1|/1.76652e-164/peroxisomal membrane Mpv17/PMP22 family protein [Arabidopsis thaliana]
AT4G33950	1626.36	594	346	79.67	51.67	-0.62471	Down	4.94478e-10	2.72231e-08	cdna:known chromosome:TAIR10:4:16271973:16274810:1 gene:AT4G33950 transcript:AT4G33950.2 description:"Serine/threonine-protein kinase SRK2E"	gi|18418337|ref|NP_567945.1|/0/calcium-independent ABA-activated protein kinase [Arabidopsis thaliana]
AT1G48450	1620	133	76	17.59	11.4	-0.625722	Down	0.0022631	0.0264786	cdna:known chromosome:TAIR10:1:17908503:17910450:-1 gene:AT1G48450 transcript:AT1G48450.3 description:"Protein of unknown function (DUF760)"	gi|15221185|ref|NP_175278.1|/0/uncharacterized protein [Arabidopsis thaliana]
AT5G55160	652	203	116	69.03	44.73	-0.625981	Down	0.000157816	0.00288373	cdna:known chromosome:TAIR10:5:22383560:22384925:-1 gene:AT5G55160 transcript:AT5G55160.2 description:"Small ubiquitin-related modifier 2"	gi|238481566|ref|NP_001154779.1|/4.31025e-59/small ubiquitin-related modifier 2 [Arabidopsis thaliana]
AT3G06050	896	343	196	83.55	54.13	-0.626211	Down	8.75486e-07	2.99408e-05	cdna:known chromosome:TAIR10:3:1826073:1827861:-1 gene:AT3G06050 transcript:AT3G06050.1 description:"Peroxiredoxin-2F, mitochondrial"	gi|21553531|gb|AAM62624.1|/6.14513e-100/unknown [Arabidopsis thaliana]
AT3G11130	5785	151.49	86.4	5.52	3.57	-0.628744	Down	0.00104777	0.0142644	cdna:known chromosome:TAIR10:3:3482149:3491908:-1 gene:AT3G11130 transcript:AT3G11130.1 description:"Clathrin heavy chain 1"	gi|30681617|ref|NP_187724.2|/0/Clathrin, heavy chain [Arabidopsis thaliana]
AT5G43010	1593	114	65	15.34	9.92	-0.628886	Down	0.00454956	0.0457663	cdna:known chromosome:TAIR10:5:17248290:17251134:-1 gene:AT5G43010 transcript:AT5G43010.1 description:"26S protease regulatory subunit 10B homolog A"	gi|15239140|ref|NP_199115.1|/0/26S proteasome AAA-ATPase subunit RPT4a [Arabidopsis thaliana]
AT2G19310	613	577	329	209.48	135.42	-0.629372	Down	1.44128e-10	8.60163e-09	cdna:known chromosome:TAIR10:2:8369794:8370406:-1 gene:AT2G19310 transcript:AT2G19310.1 description:"18.5 kDa class IV heat shock protein"	gi|15224757|ref|NP_179521.1|/8.11804e-82/heat shock protein [Arabidopsis thaliana]
AT2G16595	1203	121	69	21.72	14.04	-0.629481	Down	0.00346338	0.0371742	cdna:known chromosome:TAIR10:2:7198127:7200297:1 gene:AT2G16595 transcript:AT2G16595.1 description:"Translocon-associated protein (TRAP), alpha subunit"	gi|79557255|ref|NP_179250.2|/5.77779e-121/translocon-associated protein (TRAP), alpha subunit [Arabidopsis thaliana]
AT5G62050	1713	265	151	33.1	21.39	-0.629895	Down	1.39092e-05	0.000354485	cdna:known chromosome:TAIR10:5:24923774:24927314:-1 gene:AT5G62050 transcript:AT5G62050.1 description:"Mitochondrial inner membrane protein OXA1"	gi|15241690|ref|NP_201011.1|/0/mitochondrial inner membrane protein OXA1 [Arabidopsis thaliana]
AT3G57290	1672	411	234	52.63	33.97	-0.631624	Down	5.79068e-08	2.40969e-06	cdna:known chromosome:TAIR10:3:21196550:21199183:-1 gene:AT3G57290 transcript:AT3G57290.1 description:"eukaryotic translation initiation factor 3E"	gi|18410687|ref|NP_567047.1|/0/eukaryotic translation initiation factor 3E [Arabidopsis thaliana]
AT1G36320	1466	167	95	24.46	15.78	-0.632327	Down	0.000547594	0.00842994	cdna:known chromosome:TAIR10:1:13671814:13674098:1 gene:AT1G36320 transcript:AT1G36320.1 description:"unknown protein\x3b BEST Arabidopsis thaliana protein match is\x3a unknown protein (TAIR\x3aAT4G37920.1)\x3b Has 93 Blast hits to 90 proteins in 22 species\x3a Archae - 0\x3b Bacteria - 0\x3b Metazoa - 0\x3b Fungi - 0\x3b Plants - 85\x3b Viruses - 0\x3b Other Eukaryotes - 8 (source /.../ BLink)."	gi|18400085|ref|NP_564471.1|/0/uncharacterized protein [Arabidopsis thaliana]
AT5G46420	2066	116	66	11.97	7.72	-0.63275	Down	0.00404336	0.0420849	cdna:known chromosome:TAIR10:5:18829955:18832953:1 gene:AT5G46420 transcript:AT5G46420.1 description:"16S rRNA processing protein RimM family"	gi|42568351|ref|NP_568663.2|/0/RimM-like 16S rRNA processing protein [Arabidopsis thaliana]
AT1G33680	2819	211	120	15.88	10.24	-0.632995	Down	0.000100203	0.00196406	cdna:known chromosome:TAIR10:1:12203945:12208698:1 gene:AT1G33680 transcript:AT1G33680.1 description:"KH domain-containing protein"	gi|145336377|ref|NP_174629.3|/0/KH domain-containing protein [Arabidopsis thaliana]
AT4G34910	2324	118	67	10.8	6.95	-0.635946	Down	0.0035936	0.0382444	cdna:known chromosome:TAIR10:4:16631533:16635149:1 gene:AT4G34910 transcript:AT4G34910.1 description:"DEAD-box ATP-dependent RNA helicase 16"	gi|15236218|ref|NP_195217.1|/0/DEAD-box ATP-dependent RNA helicase 16 [Arabidopsis thaliana]
AT4G36680	1594	111	63	14.92	9.6	-0.636141	Down	0.00472144	0.0468756	cdna:known chromosome:TAIR10:4:17292229:17293822:-1 gene:AT4G36680 transcript:AT4G36680.1 description:"Pentatricopeptide repeat-containing protein At4g36680, mitochondrial"	gi|2632061|emb|CAA05629.1|/0/membrane-associated salt-inducible protein like [Arabidopsis thaliana]
AT2G33830	676	735	417	240.57	154.75	-0.636517	Down	2.63996e-13	2.2232e-11	cdna:known chromosome:TAIR10:2:14309484:14310351:-1 gene:AT2G33830 transcript:AT2G33830.2 description:"Dormancy/auxin associated family protein"	gi|18403392|ref|NP_565772.1|/3.28271e-58/dormancy/auxin associated protein [Arabidopsis thaliana]
AT3G27060	1342	245	139	39.3	25.28	-0.636533	Down	2.50794e-05	0.000601059	cdna:known chromosome:TAIR10:3:9979866:9981295:-1 gene:AT3G27060 transcript:AT3G27060.1 description:"Ribonucleoside-diphosphate reductase small chain C"	gi|15232077|ref|NP_189342.1|/0/ribonucleoside-diphosphate reductase small chain C [Arabidopsis thaliana]
AT1G69840	1303.59	293	168	48.94	31.48	-0.636579	Down	6.42204e-06	0.00017678	cdna:known chromosome:TAIR10:1:26293601:26295849:-1 gene:AT1G69840 transcript:AT1G69840.7 description:"Hypersensitive-induced response protein 2"	gi|15222481|ref|NP_177142.1|/4.30953e-146/Hypersensitive-induced response protein 2 [Arabidopsis thaliana]
AT4G32720	1624	210	119	27.7	17.8	-0.638009	Down	9.25952e-05	0.00184033	cdna:known chromosome:TAIR10:4:15787209:15789977:1 gene:AT4G32720 transcript:AT4G32720.2 description:"La protein 1"	gi|18418072|ref|NP_567904.1|/0/La protein 1 [Arabidopsis thaliana]
AT4G38545	1743	326	186	40.28	25.88	-0.638226	Down	1.51735e-06	4.91318e-05	cdna:known chromosome:TAIR10:4:18022983:18025243:-1 gene:AT4G38545 transcript:AT4G38545.2 description:"other RNA"	gi|297797844|ref|XP_002866806.1|/4.93943e-142/hypothetical protein ARALYDRAFT_490619 [Arabidopsis lyrata subsp. lyrata]
AT3G60250	1356.42	159	90	25.21	16.19	-0.638893	Down	0.000659578	0.00978619	cdna:known chromosome:TAIR10:3:22270337:22272113:-1 gene:AT3G60250 transcript:AT3G60250.2 description:"Casein kinase II subunit beta-3"	gi|186511221|ref|NP_001118861.1|/2.02982e-133/casein kinase 2 subunit beta-3 [Arabidopsis thaliana]
AT1G09520	1105	129	73	25.28	16.22	-0.640223	Down	0.0021657	0.0255778	cdna:known chromosome:TAIR10:1:3070946:3072050:-1 gene:AT1G09520 transcript:AT1G09520.1 description:"LOCATED IN\x3a chloroplast\x3b EXPRESSED IN\x3a 21 plant structures\x3b EXPRESSED DURING\x3a 12 growth stages\x3b CONTAINS InterPro DOMAIN/s\x3a Zinc finger, PHD-type, conserved site (InterPro\x3aIPR019786)\x3b BEST Arabidopsis thaliana protein match is\x3a PHD finger family pro /.../TAIR\x3aAT3G1…	gi|18391032|ref|NP_563845.1|/7.65806e-109/uncharacterized protein [Arabidopsis thaliana]
AT2G22780	1876	677	383	77.07	49.44	-0.640491	Down	1.70272e-12	1.2774e-10	cdna:known chromosome:TAIR10:2:9689415:9692154:-1 gene:AT2G22780 transcript:AT2G22780.1 description:"Probable malate dehydrogenase, glyoxysomal"	gi|15227752|ref|NP_179863.1|/0/peroxisomal NAD-malate dehydrogenase [Arabidopsis thaliana]
AT5G27600	2353	154	87	13.92	8.92	-0.642044	Down	0.000766788	0.0111517	cdna:known chromosome:TAIR10:5:9742576:9747005:1 gene:AT5G27600 transcript:AT5G27600.1 description:"Long chain acyl-CoA synthetase 7, peroxisomal"	gi|22327099|ref|NP_198112.2|/0/long-chain acyl-CoA synthetase 7 [Arabidopsis thaliana]
AT2G25430	2384	114.99	64.99	10.26	6.57	-0.643065	Down	0.00342628	0.0368688	cdna:known chromosome:TAIR10:2:10822370:10824916:1 gene:AT2G25430 transcript:AT2G25430.1 description:"Putative clathrin assembly protein At2g25430"	gi|565471940|ref|XP_006293772.1|/0/hypothetical protein CARUB_v10022748mg, partial [Capsella rubella]
AT2G47070	3412	108	61	6.7	4.29	-0.643183	Down	0.00489536	0.0482203	cdna:known chromosome:TAIR10:2:19336695:19340869:1 gene:AT2G47070 transcript:AT2G47070.1 description:"Squamosa promoter-binding-like protein 1"	gi|30690591|ref|NP_850468.1|/0/squamosa promoter-binding-like protein 1 [Arabidopsis thaliana]
AT1G79930	2997	157.06	88.61	11.11	7.11	-0.643937	Down	0.00055958	0.00858345	cdna:known chromosome:TAIR10:1:30063476:30067547:-1 gene:AT1G79930 transcript:AT1G79930.2 description:"Heat shock 70 kDa protein 14"	gi|79321519|ref|NP_001031305.1|/0/heat shock protein 91 [Arabidopsis thaliana]
AT2G43770	1388	140	79	21.69	13.88	-0.644022	Down	0.00130916	0.0171227	cdna:known chromosome:TAIR10:2:18134061:18136001:-1 gene:AT2G43770 transcript:AT2G43770.1 description:"Transducin/WD40 repeat-like superfamily protein"	gi|15224356|ref|NP_181905.1|/0/transducin/WD40 repeat-like superfamily protein [Arabidopsis thaliana]
AT1G25380	1532	117	66	16.38	10.48	-0.644297	Down	0.00330964	0.0359039	cdna:known chromosome:TAIR10:1:8903470:8906002:1 gene:AT1G25380 transcript:AT1G25380.1 description:"Nicotinamide adenine dinucleotide transporter 2, mitochondrial"	gi|18395659|ref|NP_564233.1|/3.30335e-167/NAD+ transporter 2 [Arabidopsis thaliana]
AT3G10690	3170	149	84	9.96	6.37	-0.644852	Down	0.000891444	0.0125284	cdna:known chromosome:TAIR10:3:3339392:3346340:-1 gene:AT3G10690 transcript:AT3G10690.1 description:"Probable DNA gyrase subunit A, chloroplastic/mitochondrial"	gi|30681440|ref|NP_187680.2|/0/DNA gyrase subunit A [Arabidopsis thaliana]
AT1G23290	604	205.37	115.79	75.74	48.42	-0.645452	Down	8.14398e-05	0.00164782	cdna:known chromosome:TAIR10:1:8262984:8263587:1 gene:AT1G23290 transcript:AT1G23290.1 description:"60S ribosomal protein L27a-2"	gi|15220698|ref|NP_173743.1|/2.0572e-82/60S ribosomal protein L27a-2 [Arabidopsis thaliana]
AT5G62440	835	259	146	67.9	43.4	-0.645717	Down	1.13634e-05	0.000298163	cdna:known chromosome:TAIR10:5:25072468:25073991:-1 gene:AT5G62440 transcript:AT5G62440.1 description:"Protein of unknown function (DUF3223)"	gi|565434670|ref|XP_006281035.1|/6.46475e-85/hypothetical protein CARUB_v10027052mg, partial [Capsella rubella]
AT1G80410	3325	245	138	15.6	9.97	-0.645881	Down	1.90968e-05	0.000472015	cdna:known chromosome:TAIR10:1:30227485:30234985:-1 gene:AT1G80410 transcript:AT1G80410.2 description:"tetratricopeptide repeat (TPR)-containing protein"	gi|22330770|ref|NP_178157.2|/0/protein EMBRYO DEFECTIVE 2753 [Arabidopsis thaliana]
AT1G20580	762	152	85.6	43.86	28	-0.647479	Down	0.000649588	0.00970556	cdna:known chromosome:TAIR10:1:7128884:7130642:1 gene:AT1G20580 transcript:AT1G20580.1 description:"Small nuclear ribonucleoprotein SmD3b"	gi|18394883|ref|NP_564119.1|/2.3328e-51/small nuclear ribonucleoprotein-like protein [Arabidopsis thaliana]
AT3G11940	971	469.01	264	105.08	67.06	-0.647964	Down	3.03048e-09	1.53003e-07	cdna:known chromosome:TAIR10:3:3777895:3779506:-1 gene:AT3G11940 transcript:AT3G11940.2 description:"40S ribosomal protein S5-2"	gi|15229897|ref|NP_187800.1|/1.14794e-110/40S ribosomal protein S5A [Arabidopsis thaliana]
AT3G56150	3033	738	415	51.54	32.89	-0.648044	Down	8.84448e-14	7.91767e-12	cdna:known chromosome:TAIR10:3:20833579:20837160:-1 gene:AT3G56150 transcript:AT3G56150.2 description:"Eukaryotic translation initiation factor 3 subunit C"	gi|15228840|ref|NP_191174.1|/0/eukaryotic translation initiation factor 3 subunit C [Arabidopsis thaliana]
AT4G19960	2756	288	162	22.18	14.15	-0.648457	Down	3.32832e-06	9.95972e-05	cdna:known chromosome:TAIR10:4:10813548:10817070:1 gene:AT4G19960 transcript:AT4G19960.2 description:"Potassium transporter 9"	gi|145340436|ref|NP_193729.2|/0/K+ uptake permease 9 [Arabidopsis thaliana]
AT3G17740	3719	150.54	84.62	8.56	5.46	-0.64871	Down	0.000730038	0.0106609	cdna:known chromosome:TAIR10:3:6067759:6072839:-1 gene:AT3G17740 transcript:AT3G17740.1 description:"unknown protein\x3b FUNCTIONS IN\x3a molecular_function unknown\x3b INVOLVED IN\x3a biological_process unknown\x3b LOCATED IN\x3a cellular_component unknown\x3b EXPRESSED IN\x3a 23 plant structures\x3b EXPRESSED DURING\x3a 13 growth stages\x3b CONTAINS InterPro DOMAIN/s\x3a Protein of /.../wn func…	gi|15229513|ref|NP_188401.1|/0/uncharacterized protein [Arabidopsis thaliana]
AT2G20420	1649	112	63	14.55	9.28	-0.648822	Down	0.00385878	0.04056	cdna:known chromosome:TAIR10:2:8805453:8808120:1 gene:AT2G20420 transcript:AT2G20420.1 description:"Succinyl-CoA ligase"	gi|15225353|ref|NP_179632.1|/0/Succinyl-CoA ligase [GDP-forming] subunit beta [Arabidopsis thaliana]
AT3G57000	1201	208	117	37.4	23.85	-0.649049	Down	7.88262e-05	0.00160715	cdna:known chromosome:TAIR10:3:21092268:21094297:1 gene:AT3G57000 transcript:AT3G57000.1 description:"nucleolar essential protein-related"	gi|15230180|ref|NP_191259.1|/2.85025e-128/nucleolar essential protein-related protein [Arabidopsis thaliana]
AT2G07811	1304	206.81	116.3	34.17	21.78	-0.649726	Down	8.83822e-05	0.00176814	cdna:pseudogene chromosome:TAIR10:2:3313598:3314901:-1 gene:AT2G07811 transcript:AT2G07811.1 description:"pseudogene of mitochondrial protein"	gi|353526659|ref|YP_004927826.1|/7.47573e-77/orf293 (mitochondrion) [Brassica rapa subsp. oleifera]
AT3G22630	854	146	82	37.39	23.81	-0.651085	Down	0.000922114	0.0128325	cdna:known chromosome:TAIR10:3:8009540:8010844:-1 gene:AT3G22630 transcript:AT3G22630.1 description:"Proteasome subunit beta type-2-A"	gi|15228805|ref|NP_188902.1|/7.10414e-111/20S proteasome beta subunit D1 [Arabidopsis thaliana]
AT2G26590	1190.49	120	67	21.64	13.78	-0.651125	Down	0.0023993	0.0277221	cdna:known chromosome:TAIR10:2:11311004:11315095:-1 gene:AT2G26590 transcript:AT2G26590.3 description:"26S proteasome regulatory subunit RPN13"	gi|18401185|ref|NP_565626.1|/4.72736e-160/regulatory particle non-ATPase 13 [Arabidopsis thaliana]
AT4G13430	1873	203	114	23.15	14.74	-0.651276	Down	9.13356e-05	0.00181869	cdna:known chromosome:TAIR10:4:7803933:7807871:-1 gene:AT4G13430 transcript:AT4G13430.1 description:"3-isopropylmalate dehydratase large subunit"	gi|18414006|ref|NP_567405.1|/0/3-isopropylmalate dehydratase [Arabidopsis thaliana]
AT3G06580	1885	107	60	12.12	7.71	-0.652587	Down	0.00449934	0.0453467	cdna:known chromosome:TAIR10:3:2048905:2052025:-1 gene:AT3G06580 transcript:AT3G06580.1 description:"Galactokinase"	gi|15230749|ref|NP_187310.1|/0/galactokinase [Arabidopsis thaliana]
AT4G01850	1343.41	216	123	35.17	22.34	-0.654716	Down	8.63526e-05	0.00173079	cdna:known chromosome:TAIR10:4:796298:798280:-1 gene:AT4G01850 transcript:AT4G01850.2 description:"S-adenosylmethionine synthase 2"	gi|15234354|ref|NP_192094.1|/0/S-adenosylmethionine synthase 2 [Arabidopsis thaliana]
AT1G29940	3887	134	75	7.29	4.63	-0.654907	Down	0.00140065	0.0180425	cdna:known chromosome:TAIR10:1:10479121:10486819:-1 gene:AT1G29940 transcript:AT1G29940.1 description:"nuclear RNA polymerase A2"	gi|79356046|ref|NP_564341.2|/0/nuclear RNA polymerase A2 [Arabidopsis thaliana]
AT4G32520	1924	259	145	28.74	18.24	-0.655954	Down	8.62424e-06	0.000233183	cdna:known chromosome:TAIR10:4:15689486:15692782:-1 gene:AT4G32520 transcript:AT4G32520.2 description:"Serine hydroxymethyltransferase 3, chloroplastic"	gi|18418028|ref|NP_567895.1|/0/serine hydroxymethyltransferase 3 [Arabidopsis thaliana]
AT5G60600	2647.04	152	85	12.18	7.73	-0.655974	Down	0.000649588	0.00969875	cdna:known chromosome:TAIR10:5:24358966:24363485:1 gene:AT5G60600 transcript:AT5G60600.3 description:"4-hydroxy-3-methylbut-2-en-1-yl diphosphate synthase (ferredoxin), chloroplastic"	gi|30697395|ref|NP_851233.1|/0/4-hydroxy-3-methylbut-2-enyl diphosphate synthase [Arabidopsis thaliana]
AT5G05780	1375	209	117	32.7	20.75	-0.656179	Down	6.47466e-05	0.00136448	cdna:known chromosome:TAIR10:5:1735725:1738700:1 gene:AT5G05780 transcript:AT5G05780.2 description:"26S proteasome non-ATPase regulatory subunit 7 homolog A"	gi|15239230|ref|NP_196197.1|/1.13297e-147/probable 26S proteasome non-ATPase regulatory subunit 8A [Arabidopsis thaliana]
AT3G06700	463	314.01	176	154.36	97.89	-0.657066	Down	1.01083e-06	3.39162e-05	cdna:known chromosome:TAIR10:3:2117353:2117975:-1 gene:AT3G06700 transcript:AT3G06700.3 description:"60S ribosomal protein L29-1"	gi|15230773|ref|NP_187326.1|/9.53786e-30/60S ribosomal protein L29-1 [Arabidopsis thaliana]
AT5G46070	3663	186	104	10.74	6.81	-0.657267	Down	0.000159398	0.00290516	cdna:known chromosome:TAIR10:5:18683364:18688707:1 gene:AT5G46070 transcript:AT5G46070.1 description:"Guanylate-binding family protein"	gi|145358912|ref|NP_199419.2|/0/Guanylate-binding protein [Arabidopsis thaliana]
AT1G09760	1190	118	66	21.42	13.58	-0.657475	Down	0.00270172	0.0303922	cdna:known chromosome:TAIR10:1:3159125:3161692:-1 gene:AT1G09760 transcript:AT1G09760.1 description:"U2 small nuclear ribonucleoprotein A'"	gi|15218274|ref|NP_172447.1|/2.94383e-93/U2 small nuclear ribonucleoprotein A' [Arabidopsis thaliana]
AT5G18420	1512.17	136	77	19.55	12.39	-0.657992	Down	0.00165385	0.0207398	cdna:known chromosome:TAIR10:5:6105522:6109378:-1 gene:AT5G18420 transcript:AT5G18420.3 description:"unknown protein\x3b FUNCTIONS IN\x3a molecular_function unknown\x3b INVOLVED IN\x3a biological_process unknown\x3b LOCATED IN\x3a cellular_component unknown\x3b EXPRESSED IN\x3a 25 plant structures\x3b EXPRESSED DURING\x3a 15 growth stages\x3b CONTAINS InterPro DOMAIN/s\x3a Protein of /.../wn func…	gi|42573411|ref|NP_974802.1|/0/uncharacterized protein [Arabidopsis thaliana]
AT5G61880	784.4	153	86	43.07	27.29	-0.658311	Down	0.000706268	0.0103993	cdna:known chromosome:TAIR10:5:24850316:24851771:1 gene:AT5G61880 transcript:AT5G61880.2 description:"Protein Transporter, Pam16"	gi|18424521|ref|NP_568943.1|/6.43858e-53/protein transporter, Pam16 [Arabidopsis thaliana]
AT1G27090	1562	689	385	94.58	59.92	-0.658498	Down	2.9989e-13	2.49588e-11	cdna:known chromosome:TAIR10:1:9403900:9406256:-1 gene:AT1G27090 transcript:AT1G27090.1 description:"glycine-rich protein"	gi|15223426|ref|NP_174029.1|/0/uncharacterized glycine-rich protein [Arabidopsis thaliana]
AT1G27470	2762	154	86	11.83	7.49	-0.659412	Down	0.00057801	0.00883435	cdna:known chromosome:TAIR10:1:9540113:9544292:-1 gene:AT1G27470 transcript:AT1G27470.1 description:"transducin family protein / WD-40 repeat family protein"	gi|22329818|ref|NP_174067.2|/0/transducin family protein / WD-40 repeat family protein [Arabidopsis thaliana]
AT1G74050	1037	382.99	213.87	80.15	50.74	-0.659579	Down	5.04186e-08	2.10631e-06	cdna:known chromosome:TAIR10:1:27847047:27848806:-1 gene:AT1G74050 transcript:AT1G74050.1 description:"60S ribosomal protein L6-3"	gi|15221126|ref|NP_177545.1|/5.14241e-112/60S ribosomal protein L6-3 [Arabidopsis thaliana]
AT3G04120	1543	305.02	170.1	42.4	26.81	-0.661293	Down	1.10881e-06	3.6627e-05	cdna:known chromosome:TAIR10:3:1080950:1083530:1 gene:AT3G04120 transcript:AT3G04120.1 description:"Glyceraldehyde-3-phosphate dehydrogenase GAPC1, cytosolic"	gi|15229231|ref|NP_187062.1|/1.00283e-171/glyceraldehyde-3-phosphate dehydrogenase C subunit 1 [Arabidopsis thaliana]
AT5G05600	1399	113	63	17.37	10.98	-0.66172	Down	0.00314488	0.0343791	cdna:known chromosome:TAIR10:5:1672120:1674739:1 gene:AT5G05600 transcript:AT5G05600.1 description:"2-oxoglutarate (2OG) and Fe(II)-dependent oxygenase superfamily protein"	gi|15239179|ref|NP_196179.1|/0/oxidoreductase, 2OG-Fe(II) oxygenase family protein [Arabidopsis thaliana]
AT5G41190	2051	253	141	26.3	16.62	-0.662142	Down	9.17564e-06	0.000245907	cdna:known chromosome:TAIR10:5:16487475:16490101:-1 gene:AT5G41190 transcript:AT5G41190.1 description:"CONTAINS InterPro DOMAIN/s\x3a Nin one binding (NOB1) Zn-ribbon like (InterPro\x3aIPR014881), D-site 20S pre-rRNA nuclease (InterPro\x3aIPR017117)\x3b Has 1807 Blast hits to 1807 proteins in 277 species\x3a Archae - 0\x3b Bacteria - 0\x3b Metazoa - 736\x3b Fungi - 347\x3b Pla /.../385\x3b Viruse…	gi|15237579|ref|NP_198935.1|/0/RNA-binding protein NOB1 [Arabidopsis thaliana]
AT5G44320	2092	186.7	104	19.02	12.01	-0.663281	Down	0.000159398	0.00290765	cdna:known chromosome:TAIR10:5:17854589:17856680:-1 gene:AT5G44320 transcript:AT5G44320.1 description:"Eukaryotic translation initiation factor 3 subunit 7 (eIF-3)"	gi|15241470|ref|NP_199245.1|/0/translation initiation factor eIF-3 subunit 7 [Arabidopsis thaliana]
AT3G53740	628.58	274	153	97.16	61.32	-0.664005	Down	4.2289e-06	0.000123089	cdna:known chromosome:TAIR10:3:19913712:19914947:-1 gene:AT3G53740 transcript:AT3G53740.4 description:"60S ribosomal protein L36-2"	gi|30693900|ref|NP_850697.1|/7.57625e-53/60S ribosomal protein L36-2 [Arabidopsis thaliana]
AT4G29410	709	131	73	40.82	25.76	-0.664144	Down	0.00144686	0.0185704	cdna:known chromosome:TAIR10:4:14468244:14470162:-1 gene:AT4G29410 transcript:AT4G29410.2 description:"60S ribosomal protein L28-2"	gi|15233567|ref|NP_194670.1|/2.18952e-74/60S ribosomal protein L28-2 [Arabidopsis thaliana]
AT5G37600	1494	390	217	56.03	35.35	-0.664489	Down	3.21568e-08	1.38132e-06	cdna:known chromosome:TAIR10:5:14933336:14935841:-1 gene:AT5G37600 transcript:AT5G37600.1 description:"Glutamine synthetase cytosolic isozyme 1-1"	gi|15240288|ref|NP_198576.1|/0/glutamine synthetase 1;1 [Arabidopsis thaliana]
AT5G62570	1900	124	69	13.94	8.79	-0.665295	Down	0.00189255	0.0229759	cdna:known chromosome:TAIR10:5:25114934:25117295:1 gene:AT5G62570 transcript:AT5G62570.2 description:"Calmodulin-binding protein 60 A"	gi|334188577|ref|NP_001190597.1|/0/calmodulin binding protein-like protein [Arabidopsis thaliana]
AT5G19440	1273	736	409	124.64	78.53	-0.666451	Down	2.5369e-14	2.37067e-12	cdna:known chromosome:TAIR10:5:6556420:6558342:1 gene:AT5G19440 transcript:AT5G19440.1 description:"NAD(P)-binding Rossmann-fold superfamily protein"	gi|15239741|ref|NP_197445.1|/0/alcohol dehydrogenase-like protein [Arabidopsis thaliana]
AT3G27880	1225	243	135	42.81	26.97	-0.666592	Down	1.22476e-05	0.000317068	cdna:known chromosome:TAIR10:3:10338212:10339436:1 gene:AT3G27880 transcript:AT3G27880.1 description:"Protein of unknown function (DUF1645)"	gi|18405564|ref|NP_566827.1|/1.24549e-78/uncharacterized protein [Arabidopsis thaliana]
AT5G40760	1959	261	145	28.43	17.91	-0.666649	Down	5.81476e-06	0.000163227	cdna:known chromosome:TAIR10:5:16310748:16314774:1 gene:AT5G40760 transcript:AT5G40760.1 description:"Glucose-6-phosphate 1-dehydrogenase, cytoplasmic isoform 2"	gi|15237485|ref|NP_198892.1|/0/glucose-6-phosphate dehydrogenase 6 [Arabidopsis thaliana]
AT5G20600	1856	117	65	13.47	8.48	-0.667614	Down	0.00247778	0.0283217	cdna:known chromosome:TAIR10:5:6966178:6968033:-1 gene:AT5G20600 transcript:AT5G20600.1 description:"FUNCTIONS IN\x3a molecular_function unknown\x3b INVOLVED IN\x3a rRNA processing\x3b LOCATED IN\x3a preribosome, small subunit precursor\x3b EXPRESSED IN\x3a 22 plant structures\x3b EXPRESSED DURING\x3a 13 growth stages\x3b CONTAINS InterPro DOMAIN/s\x3a Nucleolar, Nop52 (InterPro\x3aI /.../01)\x3b…	gi|42567996|ref|NP_197560.2|/0/uncharacterized protein [Arabidopsis thaliana]
AT2G39990	1205	301	167	53.94	33.93	-0.668794	Down	1.05064e-06	3.50311e-05	cdna:known chromosome:TAIR10:2:16698092:16700012:-1 gene:AT2G39990 transcript:AT2G39990.1 description:"Eukaryotic translation initiation factor 3 subunit F"	gi|15225611|ref|NP_181528.1|/4.56311e-142/translation initiation factor 3 subunit F [Arabidopsis thaliana]
AT2G33430	1038	155	86	32.4	20.38	-0.66884	Down	0.000472052	0.00745003	cdna:known chromosome:TAIR10:2:14162667:14165042:1 gene:AT2G33430 transcript:AT2G33430.1 description:"Multiple organellar RNA editing factor 2, chloroplastic"	gi|15226108|ref|NP_180901.1|/7.44286e-103/protein differentiation and greening-like 1 [Arabidopsis thaliana]
AT4G30950	1771	247	137	29.82	18.75	-0.66939	Down	9.7429e-06	0.000259154	cdna:known chromosome:TAIR10:4:15056975:15059794:-1 gene:AT4G30950 transcript:AT4G30950.1 description:"Omega-6 fatty acid desaturase, chloroplastic"	gi|15235766|ref|NP_194824.1|/0/omega-6 fatty acid desaturase [Arabidopsis thaliana]
AT1G30400	5168	112	62	4.57	2.87	-0.671143	Down	0.00288076	0.0319176	cdna:known chromosome:TAIR10:1:10727962:10738055:1 gene:AT1G30400 transcript:AT1G30400.2 description:"ABC transporter C family member 1"	gi|15220735|ref|NP_174329.1|/0/glutathione S-conjugate transporting ATPase [Arabidopsis thaliana]
AT3G13222	2038	139	77	14.54	9.13	-0.671341	Down	0.00090259	0.01266	cdna:known chromosome:TAIR10:3:4251014:4254267:-1 gene:AT3G13222 transcript:AT3G13222.1 description:"GBF-interacting protein 1"	gi|42564117|ref|NP_187929.4|/0/GBF-interacting protein 1 [Arabidopsis thaliana]
AT1G43710	1749	661	366	80.83	50.75	-0.671483	Down	3.58704e-13	2.93944e-11	cdna:known chromosome:TAIR10:1:16486320:16488384:-1 gene:AT1G43710 transcript:AT1G43710.1 description:"Serine decarboxylase"	gi|15218445|ref|NP_175036.1|/0/serine decarboxylase 1 [Arabidopsis thaliana]
AT1G70810	720	244	135	74.73	46.88	-0.672715	Down	1.00316e-05	0.000266167	cdna:known chromosome:TAIR10:1:26704130:26705236:1 gene:AT1G70810 transcript:AT1G70810.1 description:"Calcium-dependent lipid-binding (CaLB domain) family protein"	gi|18409682|ref|NP_565002.1|/3.67097e-88/Calcium-dependent lipid-binding (CaLB domain) family protein [Arabidopsis thaliana]
AT5G16750	2903	103	57	7.53	4.72	-0.673863	Down	0.00426006	0.0436789	cdna:known chromosome:TAIR10:5:5504346:5509343:-1 gene:AT5G16750 transcript:AT5G16750.1 description:"Transducin family protein / WD-40 repeat family protein"	gi|30686005|ref|NP_568338.2|/0/WD-40 repeat protein TOZ [Arabidopsis thaliana]
AT5G60540	1174	237	131	43.63	27.34	-0.674307	Down	1.29871e-05	0.000332575	cdna:known chromosome:TAIR10:5:24336623:24338802:-1 gene:AT5G60540 transcript:AT5G60540.1 description:"Probable pyridoxal 5'-phosphate synthase subunit PDX2"	gi|18424366|ref|NP_568922.1|/2.93653e-138/Pyridoxal biosynthesis protein PDX2 [Arabidopsis thaliana]
AT4G11420	3451	429	237	26.32	16.48	-0.675443	Down	4.12066e-09	2.05608e-07	cdna:known chromosome:TAIR10:4:6947476:6952445:-1 gene:AT4G11420 transcript:AT4G11420.1 description:"Eukaryotic translation initiation factor 3 subunit A"	gi|15233360|ref|NP_192881.1|/0/eukaryotic translation initiation factor 3A [Arabidopsis thaliana]
AT1G49032	738	263	145	78.48	49.06	-0.677778	Down	3.90046e-06	0.00011431	cdna:known chromosome:TAIR10:1:18138268:18139005:1 gene:AT1G49032 transcript:AT1G49032.1 description:"unknown protein\x3b FUNCTIONS IN\x3a molecular_function unknown\x3b INVOLVED IN\x3a biological_process unknown\x3b LOCATED IN\x3a endomembrane system\x3b Has 30201 Blast hits to 17322 proteins in 780 species\x3a Archae - 12\x3b Bacteria - 1396\x3b Metazoa - 17338\x3b Fungi - 3422\x3b /.../ - 5037…	gi|186489665|ref|NP_001117457.1|/1.09298e-26/uncharacterized protein [Arabidopsis thaliana]
AT2G47980	3644	167	92	9.7	6.06	-0.678667	Down	0.000234004	0.00401424	cdna:known chromosome:TAIR10:2:19631259:19636978:1 gene:AT2G47980 transcript:AT2G47980.1 description:"Sister-chromatid cohesion protein 3"	gi|18407498|ref|NP_566119.1|/0/sister-chromatid cohesion protein 3 [Arabidopsis thaliana]
AT5G41520	876	122	67	30.42	18.94	-0.683584	Down	0.0015851	0.0199716	cdna:known chromosome:TAIR10:5:16609153:16610692:-1 gene:AT5G41520 transcript:AT5G41520.2 description:"40S ribosomal protein S10-2"	gi|15238099|ref|NP_198967.1|/6.59211e-59/40S ribosomal protein S10-2 [Arabidopsis thaliana]
AT1G08360	949	233.69	128.32	53.62	33.38	-0.683787	Down	1.22442e-05	0.000317367	cdna:known chromosome:TAIR10:1:2636011:2637915:1 gene:AT1G08360 transcript:AT1G08360.1 description:"60S ribosomal protein L10a-1"	gi|30680605|ref|NP_563813.2|/2.80593e-106/60S ribosomal protein L10a-1 [Arabidopsis thaliana]
AT4G02230	878	153	84	38.06	23.69	-0.683997	Down	0.00039584	0.00636031	cdna:known chromosome:TAIR10:4:979170:980670:-1 gene:AT4G02230 transcript:AT4G02230.1 description:"60S ribosomal protein L19-3"	gi|15235290|ref|NP_192132.1|/2.18241e-94/60S ribosomal protein L19-3 [Arabidopsis thaliana]
AT3G09630	1560	512.6	281	70.4	43.79	-0.684974	Down	7.83286e-11	4.89404e-09	cdna:known chromosome:TAIR10:3:2953737:2955748:1 gene:AT3G09630 transcript:AT3G09630.2 description:"60S ribosomal protein L4-1"	gi|15232723|ref|NP_187574.1|/0/60S ribosomal protein L4-1 [Arabidopsis thaliana]
AT3G61990	1222	288	158	50.87	31.64	-0.685065	Down	1.07834e-06	3.57868e-05	cdna:known chromosome:TAIR10:3:22957054:22958995:-1 gene:AT3G61990 transcript:AT3G61990.1 description:"S-adenosyl-L-methionine-dependent methyltransferases superfamily protein"	gi|15228651|ref|NP_191758.1|/6.90124e-146/methyltransferase family protein 3 [Arabidopsis thaliana]
AT3G02990	1864	1160	636	132.93	82.63	-0.685929	Down	9.75902e-23	1.63721e-20	cdna:known chromosome:TAIR10:3:673472:676403:1 gene:AT3G02990 transcript:AT3G02990.1 description:"Heat stress transcription factor A-1e"	gi|15228440|ref|NP_186949.1|/0/heat stress transcription factor A-1e [Arabidopsis thaliana]
AT1G18800	1257	135	74	23.16	14.39	-0.686569	Down	0.0008502	0.0120521	cdna:known chromosome:TAIR10:1:6481113:6483596:-1 gene:AT1G18800 transcript:AT1G18800.1 description:"NAP1-related protein 2"	gi|28950777|gb|AAO63312.1|/1.45945e-114/At1g18800 [Arabidopsis thaliana]
AT5G53530	1317	126	69	20.6	12.79	-0.687628	Down	0.00124884	0.0165163	cdna:known chromosome:TAIR10:5:21746035:21748595:-1 gene:AT5G53530 transcript:AT5G53530.1 description:"Vacuolar protein sorting-associated protein 26A"	gi|15238773|ref|NP_200165.1|/2.54009e-173/vacuolar protein sorting 26A [Arabidopsis thaliana]
AT4G31880	3062.31	174	97	12.26	7.61	-0.687991	Down	0.000240264	0.00409525	cdna:known chromosome:TAIR10:4:15419082:15424265:-1 gene:AT4G31880 transcript:AT4G31880.2 description:"LOCATED IN\x3a cytosol, chloroplast\x3b EXPRESSED IN\x3a 24 plant structures\x3b EXPRESSED DURING\x3a 14 growth stages\x3b BEST Arabidopsis thaliana protein match is\x3a Tudor/PWWP/MBT superfamily protein (TAIR\x3aAT1G15940.1)\x3b Has 137162 Blast hits to 70781 proteins in 29 /.../cies\x3a Archa…	gi|334187071|ref|NP_001190882.1|/0/uncharacterized protein [Arabidopsis thaliana]
AT5G12410	1328	148	81	24	14.89	-0.688691	Down	0.000457828	0.00724702	cdna:known chromosome:TAIR10:5:4021815:4023988:-1 gene:AT5G12410 transcript:AT5G12410.1 description:"THUMP domain-containing protein"	gi|18416857|ref|NP_568274.1|/0/THUMP domain-containing protein [Arabidopsis thaliana]
AT4G34350	1678	170	93	21.69	13.45	-0.689424	Down	0.000169378	0.00306608	cdna:known chromosome:TAIR10:4:16428480:16431114:-1 gene:AT4G34350 transcript:AT4G34350.1 description:"4-hydroxy-3-methylbut-2-enyl diphosphate reductase, chloroplastic"	gi|18418433|ref|NP_567965.1|/0/4-hydroxy-3-methylbut-2-enyl diphosphate reductase [Arabidopsis thaliana]
AT1G79530	1745	130.03	71	15.94	9.87	-0.69153	Down	0.000984192	0.0136075	cdna:known chromosome:TAIR10:1:29915902:29919234:-1 gene:AT1G79530 transcript:AT1G79530.1 description:"Glyceraldehyde-3-phosphate dehydrogenase GAPCP1, chloroplastic"	gi|15219406|ref|NP_178071.1|/0/glyceraldehyde-3-phosphate dehydrogenase GAPCP1 [Arabidopsis thaliana]
AT2G27710	754.66	106.94	59.46	31.74	19.65	-0.691773	Down	0.00412674	0.0426817	cdna:known chromosome:TAIR10:2:11816634:11817867:1 gene:AT2G27710 transcript:AT2G27710.4 description:"60S acidic ribosomal protein P2-2"	gi|15226230|ref|NP_180339.1|/4.67382e-26/60S acidic ribosomal protein P2-2 [Arabidopsis thaliana]
AT2G19480	1593	359	196	48.3	29.9	-0.691878	Down	3.88642e-08	1.6594e-06	cdna:known chromosome:TAIR10:2:8438393:8441384:1 gene:AT2G19480 transcript:AT2G19480.3 description:"Nucleosome assembly protein 1\x3b2"	gi|565480330|ref|XP_006297805.1|/3.06156e-147/hypothetical protein CARUB_v10013840mg, partial [Capsella rubella]
AT5G62300	658	196.01	107.01	66.01	40.86	-0.691995	Down	5.00016e-05	0.00109377	cdna:known chromosome:TAIR10:5:25021201:25022417:-1 gene:AT5G62300 transcript:AT5G62300.2 description:"40S ribosomal protein S20-1"	gi|565435326|ref|XP_006281256.1|/5.76771e-71/hypothetical protein CARUB_v10027301mg, partial [Capsella rubella]
AT3G47950	3220	207	113	13.62	8.43	-0.692122	Down	3.06046e-05	0.000713415	cdna:known chromosome:TAIR10:3:17692702:17697999:1 gene:AT3G47950 transcript:AT3G47950.1 description:"ATPase 4, plasma membrane-type"	gi|30692952|ref|NP_190378.2|/0/H(+)-ATPase 4 [Arabidopsis thaliana]
AT3G23910	1531	141	77	19.76	12.23	-0.692159	Down	0.000595856	0.00905514	cdna:known chromosome:TAIR10:3:8636427:8639442:-1 gene:AT3G23910 transcript:AT3G23910.1 description:"BEST Arabidopsis thaliana protein match is\x3a RNA-directed DNA polymerase (reverse transcriptase)-related family protein (TAIR\x3aAT3G24255.2)\x3b Has 562 Blast hits to 532 proteins in 147 species\x3a Archae - 28\x3b Bacteria - 51\x3b Metazoa - 157\x3b Fungi - 82\x3b Plan /.../5\x3b Viruses - 6\x…	gi|15229542|ref|NP_189033.1|/0/uncharacterized protein [Arabidopsis thaliana]
AT2G17360	1079	383	208.99	76.92	47.59	-0.6927	Down	9.91504e-09	4.65308e-07	cdna:known chromosome:TAIR10:2:7546480:7548313:1 gene:AT2G17360 transcript:AT2G17360.2 description:"40S ribosomal protein S4-1"	gi|567214041|ref|XP_006411034.1|/8.38924e-137/hypothetical protein EUTSA_v10017036mg [Eutrema salsugineum]
AT4G20010	1396	110	60	16.94	10.48	-0.692795	Down	0.0024019	0.0277371	cdna:known chromosome:TAIR10:4:10841983:10844124:1 gene:AT4G20010 transcript:AT4G20010.2 description:"Protein OSB2, chloroplastic"	gi|18415421|ref|NP_567593.1|/0/plastid transcriptionally active 9 [Arabidopsis thaliana]
AT2G37975	538	110	60	45.9	28.39	-0.693111	Down	0.0024019	0.027722	cdna:known chromosome:TAIR10:2:15891735:15893639:-1 gene:AT2G37975 transcript:AT2G37975.1 description:"Yos1-like protein"	gi|567213900|ref|XP_006410996.1|/2.80641e-31/hypothetical protein EUTSA_v10017760mg [Eutrema salsugineum]
AT4G33090	2852	312	170	23.21	14.34	-0.694701	Down	2.73376e-07	1.02365e-05	cdna:known chromosome:TAIR10:4:15965741:15970456:-1 gene:AT4G33090 transcript:AT4G33090.1 description:"Aminopeptidase M1"	gi|22329112|ref|NP_195035.2|/0/aminopeptidase M1 [Arabidopsis thaliana]
AT5G07890	1689.77	101	54	12.56	7.76	-0.694708	Down	0.00258816	0.0293472	cdna:known chromosome:TAIR10:5:2517381:2519992:-1 gene:AT5G07890 transcript:AT5G07890.3 description:"myosin heavy chain-related"	gi|6562303|emb|CAB62601.1|/1.55541e-166/putative protein [Arabidopsis thaliana]
AT4G29900	3762	99	54	5.57	3.44	-0.695269	Down	0.0040039	0.0417967	cdna:known chromosome:TAIR10:4:14610883:14619573:-1 gene:AT4G29900 transcript:AT4G29900.1 description:"Calcium-transporting ATPase 10, plasma membrane-type"	gi|15233753|ref|NP_194719.1|/0/calcium-transporting ATPase 10 [Arabidopsis thaliana]
AT1G32580	948	314	171	72.12	44.53	-0.695622	Down	2.4383e-07	9.24385e-06	cdna:known chromosome:TAIR10:1:11784057:11785637:1 gene:AT1G32580 transcript:AT1G32580.1 description:"Multiple organellar RNA editing factor 5, mitochondrial"	gi|15223247|ref|NP_174536.1|/1.39031e-129/putative plastid developmental protein DAG [Arabidopsis thaliana]
AT2G20180	1867	267	145	30.49	18.81	-0.696836	Down	1.72862e-06	5.51346e-05	cdna:known chromosome:TAIR10:2:8704035:8706900:-1 gene:AT2G20180 transcript:AT2G20180.3 description:"Transcription factor PIF1"	gi|30680909|ref|NP_179608.2|/0/transcription factor PIF1 [Arabidopsis thaliana]
AT4G25970	2330	193	105	17.62	10.87	-0.696862	Down	5.1303e-05	0.0011131	cdna:known chromosome:TAIR10:4:13184114:13189435:1 gene:AT4G25970 transcript:AT4G25970.1 description:"Phosphatidylserine decarboxylase proenzyme 3"	gi|186513660|ref|NP_567736.3|/0/phosphatidylserine decarboxylase 3 [Arabidopsis thaliana]
AT5G23140	1470	114	62	16.65	10.27	-0.697086	Down	0.00188821	0.0229363	cdna:known chromosome:TAIR10:5:7783738:7785497:1 gene:AT5G23140 transcript:AT5G23140.1 description:"ATP-dependent Clp protease proteolytic subunit 2, mitochondrial"	gi|18420643|ref|NP_568427.1|/1.05765e-122/nuclear-encoded CLP protease P7 [Arabidopsis thaliana]
AT3G12390	913	125	67.99	29.86	18.41	-0.697725	Down	0.000834902	0.0119066	cdna:known chromosome:TAIR10:3:3942257:3943809:1 gene:AT3G12390 transcript:AT3G12390.1 description:"Nascent polypeptide-associated complex subunit alpha-like protein 1"	gi|15230476|ref|NP_187845.1|/3.90394e-57/Nascent polypeptide-associated complex subunit alpha-like protein 1 [Arabidopsis thaliana]
AT5G11170	1667.84	325.49	174.88	41.28	25.45	-0.697777	Down	6.1467e-08	2.54294e-06	cdna:known chromosome:TAIR10:5:3554183:3556960:1 gene:AT5G11170 transcript:AT5G11170.2 description:"DEAD-box ATP-dependent RNA helicase 56"	gi|3776005|emb|CAA09205.1|/0/RNA helicase [Arabidopsis thaliana]
AT5G08550	3066	184	100	12.72	7.84	-0.698173	Down	7.4677e-05	0.00154024	cdna:known chromosome:TAIR10:5:2765642:2770282:-1 gene:AT5G08550 transcript:AT5G08550.1 description:"GC-rich sequence DNA-binding factor-like protein"	gi|15242310|ref|NP_196472.1|/0/GC-rich sequence DNA-binding factor-like protein ILP1 [Arabidopsis thaliana]
AT5G18380	613.55	292.15	145.82	97.4	59.97	-0.699681	Down	6.92954e-09	3.34786e-07	cdna:known chromosome:TAIR10:5:6090049:6090761:-1 gene:AT5G18380 transcript:AT5G18380.3 description:"40S ribosomal protein S16-3"	gi|15238809|ref|NP_197339.1|/5.17457e-79/40S ribosomal protein S16-3 [Arabidopsis thaliana]
AT2G40080	619	140	76	50.3	30.96	-0.700153	Down	0.000543278	0.00836955	cdna:known chromosome:TAIR10:2:16734294:16734912:-1 gene:AT2G40080 transcript:AT2G40080.1 description:"Protein EARLY FLOWERING 4"	gi|18405258|ref|NP_565922.1|/1.63858e-45/protein EARLY FLOWERING 4 [Arabidopsis thaliana]
AT4G04614	889	105	57	25.79	15.87	-0.70051	Down	0.00278358	0.0311159	cdna:known chromosome:TAIR10:4:2327044:2328264:-1 gene:AT4G04614 transcript:AT4G04614.1 description:"unknown protein\x3b Has 35333 Blast hits to 34131 proteins in 2444 species\x3a Archae - 798\x3b Bacteria - 22429\x3b Metazoa - 974\x3b Fungi - 991\x3b Plants - 531\x3b Viruses - 0\x3b Other Eukaryotes - 9610 (source\x3a NCBI BLink)."	gi|79324997|ref|NP_001031583.1|/8.8515e-67/uncharacterized protein [Arabidopsis thaliana]
AT3G11270	1430.6	140	79	21.86	13.45	-0.700687	Down	0.00130916	0.0171332	cdna:known chromosome:TAIR10:3:3528801:3531565:1 gene:AT3G11270 transcript:AT3G11270.2 description:"26S proteasome non-ATPase regulatory subunit 7 homolog B"	gi|15229710|ref|NP_187736.1|/2.67415e-163/protein MATERNAL EFFECT EMBRYO ARREST 34 [Arabidopsis thaliana]
AT5G59050	1519.04	143	78	20.3	12.49	-0.700706	Down	0.000529334	0.00817838	cdna:known chromosome:TAIR10:5:23839157:23842677:-1 gene:AT5G59050 transcript:AT5G59050.2 description:"unknown protein\x3b BEST Arabidopsis thaliana protein match is\x3a unknown protein (TAIR\x3aAT3G54000.1)\x3b Has 35333 Blast hits to 34131 proteins in 2444 species\x3a Archae - 798\x3b Bacteria - 22429\x3b Metazoa - 974\x3b Fungi - 991\x3b Plants - 531\x3b Viruses - 0\x3b Other Euk /.../s - 9610…	gi|42568646|ref|NP_200713.2|/7.3966e-142/uncharacterized protein [Arabidopsis thaliana]
AT4G21990	1785	636	345	76.17	46.85	-0.701174	Down	1.29281e-13	1.12427e-11	cdna:known chromosome:TAIR10:4:11657008:11659167:-1 gene:AT4G21990 transcript:AT4G21990.2 description:"5'-adenylylsulfate reductase 3, chloroplastic"	gi|15234684|ref|NP_193930.1|/0/5'-adenylylsulfate reductase 3 [Arabidopsis thaliana]
AT3G07770	2687	286	155	22.6	13.89	-0.702276	Down	6.72366e-07	2.33694e-05	cdna:known chromosome:TAIR10:3:2479548:2484194:1 gene:AT3G07770 transcript:AT3G07770.1 description:"HEAT SHOCK PROTEIN 89.1"	gi|145338243|ref|NP_187434.2|/0/HEAT SHOCK PROTEIN 89.1 [Arabidopsis thaliana]
AT4G22780	1963	120	65	13.04	8.01	-0.70307	Down	0.00131712	0.0172057	cdna:known chromosome:TAIR10:4:11968276:11971149:-1 gene:AT4G22780 transcript:AT4G22780.1 description:"ACT domain-containing protein ACR7"	gi|22328873|ref|NP_194009.2|/0/ACT domain repeat 7 protein [Arabidopsis thaliana]
AT2G03390	1307.83	147	78	23.73	14.57	-0.703711	Down	0.000224418	0.00388736	cdna:known chromosome:TAIR10:2:1030402:1032625:-1 gene:AT2G03390 transcript:AT2G03390.2 description:"uvrB/uvrC motif-containing protein"	gi|42568906|ref|NP_178438.2|/8.87634e-162/uvrB/uvrC motif-containing protein [Arabidopsis thaliana]
AT1G75330	1355	159	86	25.25	15.49	-0.704946	Down	0.0002057	0.00361604	cdna:known chromosome:TAIR10:1:28266259:28268412:-1 gene:AT1G75330 transcript:AT1G75330.1 description:"Ornithine carbamoyltransferase, chloroplastic"	gi|15222192|ref|NP_177667.1|/0/ornithine carbamoyltransferase [Arabidopsis thaliana]
AT4G28390	1444	342	185	50.88	31.21	-0.70509	Down	4.91576e-08	2.05767e-06	cdna:known chromosome:TAIR10:4:14041288:14043278:-1 gene:AT4G28390 transcript:AT4G28390.1 description:"ADP,ATP carrier protein 3, mitochondrial"	gi|15235280|ref|NP_194568.1|/0/ADP/ATP carrier 3 protein [Arabidopsis thaliana]
AT1G72660	1494.93	127.44	69	18.31	11.23	-0.705274	Down	0.00101064	0.0139011	cdna:known chromosome:TAIR10:1:27353880:27356670:1 gene:AT1G72660 transcript:AT1G72660.3 description:"Developmentally-regulated G-protein 2"	gi|15218561|ref|NP_177410.1|/0/developmentally regulated G-protein 2 [Arabidopsis thaliana]
AT2G04030	2680	515	279	40.89	25.06	-0.706362	Down	2.40138e-11	1.58894e-09	cdna:known chromosome:TAIR10:2:1281900:1286104:1 gene:AT2G04030 transcript:AT2G04030.2 description:"Chaperone protein htpG family protein"	gi|15228059|ref|NP_178487.1|/0/chloroplast heat shock protein 90 [Arabidopsis thaliana]
AT4G34860	2308.74	112	61	10.4	6.37	-0.707218	Down	0.00212952	0.0252345	cdna:known chromosome:TAIR10:4:16609746:16612623:-1 gene:AT4G34860 transcript:AT4G34860.2 description:"Probable alkaline/neutral invertase B"	gi|15236209|ref|NP_195212.1|/0/beta-fructofuranosidase-like protein [Arabidopsis thaliana]
AT1G66260	1310.01	126	68	20.72	12.68	-0.708469	Down	0.000919518	0.0128215	cdna:known chromosome:TAIR10:1:24695646:24698914:-1 gene:AT1G66260 transcript:AT1G66260.2 description:"THO complex subunit 4C"	gi|18408471|ref|NP_564871.1|/1.7928e-86/RNA recognition motif-containing protein [Arabidopsis thaliana]
AT1G14610	3632	126	68	7.34	4.49	-0.709065	Down	0.000919518	0.0128299	cdna:known chromosome:TAIR10:1:5008244:5014533:-1 gene:AT1G14610 transcript:AT1G14610.1 description:"Valine--tRNA ligase"	gi|15223829|ref|NP_172913.1|/0/Valyl-tRNA synthetase [Arabidopsis thaliana]
AT1G15420	1112	215	116	41.86	25.6	-0.709429	Down	1.42466e-05	0.000362218	cdna:known chromosome:TAIR10:1:5301613:5303390:-1 gene:AT1G15420 transcript:AT1G15420.1 description:"CONTAINS InterPro DOMAIN/s\x3a Small-subunit processome, Utp12 (InterPro\x3aIPR007148)\x3b Has 764 Blast hits to 656 proteins in 193 species\x3a Archae - 0\x3b Bacteria - 42\x3b Metazoa - 237\x3b Fungi - 154\x3b Plants - 85\x3b Viruses - 23\x3b Other Eukaryotes - 223 (source\x3a NC /.../nk)."	gi|30684370|ref|NP_849671.1|/4.65593e-114/uncharacterized protein [Arabidopsis thaliana]
AT5G65960	1497	126	68	18.07	11.05	-0.70955	Down	0.000919518	0.0128383	cdna:known chromosome:TAIR10:5:26385348:26387447:1 gene:AT5G65960 transcript:AT5G65960.1 description:"GTP binding"	gi|18425013|ref|NP_569023.1|/0/GTP binding protein [Arabidopsis thaliana]
AT3G23710	1197	102	55	18.4	11.25	-0.709781	Down	0.00285518	0.0316836	cdna:known chromosome:TAIR10:3:8534032:8536374:1 gene:AT3G23710 transcript:AT3G23710.1 description:"Protein TIC 22-like, chloroplastic"	gi|15229502|ref|NP_189013.1|/1.04032e-138/Tic22-like family protein [Arabidopsis thaliana]
AT3G61530	1410.18	144	79	22.34	13.65	-0.710728	Down	0.000579718	0.0088541	cdna:known chromosome:TAIR10:3:22771442:22773790:-1 gene:AT3G61530 transcript:AT3G61530.2 description:"3-methyl-2-oxobutanoate hydroxymethyltransferase 2, mitochondrial"	gi|15233139|ref|NP_191712.1|/0/ketopentoate hydroxymethyltransferase [Arabidopsis thaliana]
AT3G61140	1857	271	146	31.17	19.04	-0.711125	Down	1.01771e-06	3.40399e-05	cdna:known chromosome:TAIR10:3:22626262:22630117:1 gene:AT3G61140 transcript:AT3G61140.1 description:"COP9 signalosome complex subunit 1"	gi|18411857|ref|NP_567109.1|/0/COP9 signalosome complex subunit 1 [Arabidopsis thaliana]
AT5G58110	870	219	118	55.01	33.6	-0.711233	Down	1.1289e-05	0.000296577	cdna:known chromosome:TAIR10:5:23515156:23516639:1 gene:AT5G58110 transcript:AT5G58110.1 description:"chaperone binding\x3bATPase activators"	gi|15242951|ref|NP_200619.1|/1.68993e-107/chaperone binding / ATPase activator [Arabidopsis thaliana]
AT2G01250	1081	143	77	28.67	17.5	-0.712187	Down	0.000389828	0.00628266	cdna:known chromosome:TAIR10:2:132697:134455:-1 gene:AT2G01250 transcript:AT2G01250.2 description:"60S ribosomal protein L7-2"	gi|15226212|ref|NP_178234.1|/7.98351e-101/60S ribosomal protein L7-2 [Arabidopsis thaliana]
AT1G67090	1025	130.03	70	27.54	16.81	-0.712209	Down	0.000723946	0.010601	cdna:known chromosome:TAIR10:1:25048158:25049424:-1 gene:AT1G67090 transcript:AT1G67090.2 description:"Ribulose bisphosphate carboxylase small chain 1A, chloroplastic"	gi|15219826|ref|NP_176880.1|/9.95268e-90/ribulose bisphosphate carboxylase small chain 1A [Arabidopsis thaliana]
AT1G33055	1271	580.31	312.39	98.43	60.08	-0.712213	Down	7.01676e-13	5.49629e-11	cdna:known chromosome:TAIR10:1:11971308:11972578:-1 gene:AT1G33055 transcript:AT1G33055.1 description:"unknown protein\x3b FUNCTIONS IN\x3a molecular_function unknown\x3b INVOLVED IN\x3a anaerobic respiration\x3b LOCATED IN\x3a endomembrane system\x3b EXPRESSED IN\x3a 13 plant structures\x3b EXPRESSED DURING\x3a 6 growth stages\x3b Has 20 Blast hits to 20 proteins in 8 species\x3a Arch /.../\x3b …	gi|18398719|ref|NP_564416.1|/9.89632e-18/uncharacterized protein [Arabidopsis thaliana]
AT1G68580	2303.49	112	60	10.29	6.28	-0.712407	Down	0.00155833	0.0196693	cdna:known chromosome:TAIR10:1:25752735:25756076:1 gene:AT1G68580 transcript:AT1G68580.2 description:"agenet domain-containing protein / bromo-adjacent homology (BAH) domain-containing protein"	gi|30697711|ref|NP_177025.2|/0/agenet and bromo-adjacent homology domain-containing protein [Arabidopsis thaliana]
AT4G26780	1422	171	92	25.84	15.77	-0.712423	Down	0.000101442	0.00198652	cdna:known chromosome:TAIR10:4:13484839:13486771:-1 gene:AT4G26780 transcript:AT4G26780.1 description:"Co-chaperone GrpE family protein"	gi|18416821|ref|NP_567757.1|/4.36188e-142/molecular chaperone GrpE [Arabidopsis thaliana]
AT5G36210	2505	130	70	11.03	6.73	-0.712754	Down	0.000723946	0.0106082	cdna:known chromosome:TAIR10:5:14247913:14253295:-1 gene:AT5G36210 transcript:AT5G36210.1 description:"alpha/beta-Hydrolases superfamily protein"	gi|145358557|ref|NP_198470.3|/0/putative S9 Tyrosyl aminopeptidase [Arabidopsis thaliana]
AT5G09900	1674	323	173.82	41.31	25.2	-0.713067	Down	6.89568e-08	2.82537e-06	cdna:known chromosome:TAIR10:5:3089278:3092595:-1 gene:AT5G09900 transcript:AT5G09900.3 description:"26S proteasome non-ATPase regulatory subunit 12 homolog A"	gi|15242545|ref|NP_196552.1|/0/26S proteasome regulatory particle non-ATPase subunit 5A [Arabidopsis thaliana]
AT3G57390	1156	106	57	19.83	12.09	-0.71387	Down	0.00224014	0.0262533	cdna:known chromosome:TAIR10:3:21233716:21235907:1 gene:AT3G57390 transcript:AT3G57390.2 description:"Agamous-like MADS-box protein AGL18"	gi|42572709|ref|NP_974450.1|/4.1544e-86/Agamous-like MADS-box protein AGL18 [Arabidopsis thaliana]
AT1G33120	971	407.9	219.1	91.39	55.66	-0.715395	Down	1.87691e-09	9.61284e-08	cdna:known chromosome:TAIR10:1:12010901:12012524:1 gene:AT1G33120 transcript:AT1G33120.1 description:"60S ribosomal protein L9-1"	gi|565461096|ref|XP_006288547.1|/3.46437e-99/hypothetical protein CARUB_v10001828mg [Capsella rubella]
AT5G26710	2513	177	95	14.97	9.11	-0.716551	Down	7.12788e-05	0.00148307	cdna:known chromosome:TAIR10:5:9305513:9308440:1 gene:AT5G26710 transcript:AT5G26710.1 description:"Glutamyl/glutaminyl-tRNA synthetase, class Ic"	gi|30690281|ref|NP_850874.1|/0/glutamyl/glutaminyl-tRNA synthetase, class Ic [Arabidopsis thaliana]
AT5G04810	3044	121	65	8.43	5.13	-0.716574	Down	0.00106137	0.0144127	cdna:known chromosome:TAIR10:5:1390034:1393930:1 gene:AT5G04810 transcript:AT5G04810.1 description:"Pentatricopeptide repeat-containing protein At5g04810, chloroplastic"	gi|42567647|ref|NP_568141.2|/0/pentatricopeptide (PPR) repeat-containing protein [Arabidopsis thaliana]
AT1G52380	1725	205	110	25.43	15.47	-0.717058	Down	1.88079e-05	0.000465954	cdna:known chromosome:TAIR10:1:19508983:19511539:1 gene:AT1G52380 transcript:AT1G52380.1 description:"Nuclear pore complex protein NUP50A"	gi|18403992|ref|NP_564606.1|/0/protein nucleoporin 50 [Arabidopsis thaliana]
AT3G26430	3162	105.05	56.29	7.04	4.28	-0.717965	Down	0.0020295	0.0243061	cdna:known chromosome:TAIR10:3:9671517:9675927:1 gene:AT3G26430 transcript:AT3G26430.1 description:"GDSL esterase/lipase At3g26430"	gi|15231558|ref|NP_189274.1|/0/GDSL esterase/lipase [Arabidopsis thaliana]
AT1G21460	1004	250	134	54.1	32.88	-0.718418	Down	2.17378e-06	6.81096e-05	cdna:known chromosome:TAIR10:1:7511850:7513361:-1 gene:AT1G21460 transcript:AT1G21460.1 description:"Bidirectional sugar transporter SWEET1"	gi|18394992|ref|NP_564140.1|/6.8225e-138/bidirectional sugar transporter SWEET1 [Arabidopsis thaliana]
AT1G09640	1657.77	514	273.21	65.86	40.01	-0.719042	Down	4.88498e-12	3.48092e-10	cdna:known chromosome:TAIR10:1:3119967:3122324:1 gene:AT1G09640 transcript:AT1G09640.2 description:"Probable elongation factor 1-gamma 1"	gi|334182421|ref|NP_001184949.1|/9.89702e-151/elongation factor EF-1 gamma subunit [Arabidopsis thaliana]
AT1G26770	1099.78	147	83	30.51	18.53	-0.719419	Down	0.00100152	0.0137935	cdna:known chromosome:TAIR10:1:9259750:9260792:1 gene:AT1G26770 transcript:AT1G26770.2 description:"Expansin-A10"	gi|145324020|ref|NP_001077599.1|/9.23988e-118/expansin A10 [Arabidopsis thaliana]
AT4G27900	1201.83	98	52	17.44	10.59	-0.719697	Down	0.00264366	0.0298178	cdna:known chromosome:TAIR10:4:13890664:13893073:1 gene:AT4G27900 transcript:AT4G27900.2 description:"CCT motif family protein"	gi|15234310|ref|NP_194519.1|/4.64121e-134/CCT motif family protein [Arabidopsis thaliana]
AT1G41880	729	222.22	118.97	67.17	40.77	-0.720309	Down	5.9715e-06	0.000166312	cdna:known chromosome:TAIR10:1:15651027:15652542:-1 gene:AT1G41880 transcript:AT1G41880.1 description:"60S ribosomal protein L35a-2"	gi|15222338|ref|NP_174951.1|/3.07194e-58/60S ribosomal protein L35a-2 [Arabidopsis thaliana]
AT3G01790	891	99	53	24.26	14.72	-0.720802	Down	0.00292338	0.0323225	cdna:known chromosome:TAIR10:3:283689:285778:-1 gene:AT3G01790 transcript:AT3G01790.2 description:"Ribosomal protein L13 family protein"	gi|30678423|ref|NP_186828.2|/1.86992e-93/large subunit ribosomal protein L13 [Arabidopsis thaliana]
AT2G34630	1478.59	358	192	52.14	31.61	-0.72201	Down	1.45745e-08	6.67793e-07	cdna:known chromosome:TAIR10:2:14578540:14581727:1 gene:AT2G34630 transcript:AT2G34630.2 description:"Solanesyl diphosphate synthase 3, chloroplastic/mitochondrial"	gi|79324330|ref|NP_001031483.1|/0/geranyl diphosphate synthase 1 [Arabidopsis thaliana]
AT1G03530	2601	116	62	9.47	5.74	-0.722314	Down	0.00122418	0.0162104	cdna:known chromosome:TAIR10:1:880496:883391:-1 gene:AT1G03530 transcript:AT1G03530.1 description:"nuclear assembly factor 1"	gi|145335038|ref|NP_171852.2|/0/nuclear assembly factor 1 [Arabidopsis thaliana]
AT1G11680	1832	116	62	13.53	8.2	-0.722466	Down	0.00122418	0.0162204	cdna:known chromosome:TAIR10:1:3938501:3940754:1 gene:AT1G11680 transcript:AT1G11680.1 description:"Sterol 14-demethylase"	gi|15221075|ref|NP_172633.1|/0/sterol 14-demethylase [Arabidopsis thaliana]
AT3G18640	2517	88	47	7.43	4.5	-0.723437	Down	0.0048795	0.0481086	cdna:known chromosome:TAIR10:3:6413301:6416550:-1 gene:AT3G18640 transcript:AT3G18640.1 description:"Zinc finger CCCH domain-containing protein 38"	gi|15230154|ref|NP_188494.1|/0/zinc finger CCCH domain-containing protein 38 [Arabidopsis thaliana]
AT5G05880	1356	88	47	13.97	8.46	-0.723602	Down	0.0048795	0.0480863	cdna:known chromosome:TAIR10:5:1769648:1771515:1 gene:AT5G05880 transcript:AT5G05880.1 description:"UDP-glycosyltransferase 76C4"	gi|15239259|ref|NP_196207.1|/0/UDP-glycosyltransferase 76C4 [Arabidopsis thaliana]
AT1G32920	496	2678	1430	1219.53	738.33	-0.723988	Down	3.88806e-55	1.53406e-52	cdna:known chromosome:TAIR10:1:11928807:11929302:1 gene:AT1G32920 transcript:AT1G32920.1 description:"unknown protein\x3b FUNCTIONS IN\x3a molecular_function unknown\x3b INVOLVED IN\x3a response to wounding\x3b LOCATED IN\x3a endomembrane system\x3b EXPRESSED IN\x3a 23 plant structures\x3b EXPRESSED DURING\x3a 13 growth stages\x3b BEST Arabidopsis thaliana protein match is\x3a unknown /.../in (TA…	gi|18398649|ref|NP_564411.1|/5.56091e-22/uncharacterized protein [Arabidopsis thaliana]
AT1G76680	1453.11	970.27	518.24	143.54	86.86	-0.724689	Down	5.0712e-21	7.88664e-19	cdna:known chromosome:TAIR10:1:28776861:28778467:1 gene:AT1G76680 transcript:AT1G76680.2 description:"12-oxophytodienoate reductase 1"	gi|15223138|ref|NP_177794.1|/0/12-oxophytodienoate reductase 1 [Arabidopsis thaliana]
AT4G36390	2158	165	88	16.29	9.85	-0.725791	Down	0.000105902	0.00204564	cdna:known chromosome:TAIR10:4:17194588:17197131:-1 gene:AT4G36390 transcript:AT4G36390.1 description:"CDK5RAP1-like protein"	gi|30690642|ref|NP_195357.2|/0/Methylthiotransferase [Arabidopsis thaliana]
AT5G56670	470	152	81	73.37	44.33	-0.726907	Down	0.000195378	0.00346894	cdna:known chromosome:TAIR10:5:22935211:22936060:-1 gene:AT5G56670 transcript:AT5G56670.1 description:"40S ribosomal protein S30"	gi|567178433|ref|XP_006401298.1|/5.287e-26/hypothetical protein EUTSA_v10015110mg [Eutrema salsugineum]
AT3G03960	2111	90	48	9.09	5.49	-0.727474	Down	0.004315	0.0440304	cdna:known chromosome:TAIR10:3:1024258:1027891:1 gene:AT3G03960 transcript:AT3G03960.1 description:"T-complex protein 1 subunit theta"	gi|18396719|ref|NP_566219.1|/0/TCP-1/cpn60 chaperonin family protein [Arabidopsis thaliana]
AT2G31670	968	199	106	44.73	27.01	-0.727749	Down	1.96011e-05	0.000481685	cdna:known chromosome:TAIR10:2:13472537:13473504:-1 gene:AT2G31670 transcript:AT2G31670.1 description:"Stress responsive alpha-beta barrel domain protein"	gi|15225120|ref|NP_180725.1|/1.93454e-134/Stress responsive alpha-beta barrel domain protein [Arabidopsis thaliana]
AT3G03920	838	447	238	116.75	70.48	-0.728137	Down	1.41336e-10	8.45871e-09	cdna:known chromosome:TAIR10:3:1008995:1010480:-1 gene:AT3G03920 transcript:AT3G03920.1 description:"Putative H/ACA ribonucleoprotein complex subunit 1-like protein 1"	gi|18396707|ref|NP_566217.1|/6.56821e-53/H/ACA ribonucleoprotein complex, subunit Gar1/Naf1 protein [Arabidopsis thaliana]
AT1G09150	1014	94	50	20.13	12.14	-0.729579	Down	0.00337628	0.0363676	cdna:known chromosome:TAIR10:1:2946229:2949159:1 gene:AT1G09150 transcript:AT1G09150.1 description:"pseudouridine synthase and archaeosine transglycosylase (PUA) domain-containing protein"	gi|15217434|ref|NP_172387.1|/2.54915e-100/pseudouridine synthase and archaeosine transglycosylase domain-containing protein [Arabidopsis thaliana]
[truncated: 958 more rows]

## Sheet: log2FC ≥ 1.5
#-------------------------------------------------------------------------------
#Differentielly expressed genes from RNAseq
#p values adjustment: fdr
[truncated: 66 more rows]

## Sheet: log2FC ≤ -1.5
#-------------------------------------------------------------------------------
[truncated: 209 more rows]

[truncated: 4 more sheets: Direted analysis, MapMan Classification, GO enrichment map down-DEGs, Differentially expressed TFs]
