# Supplementary material for: Accumulation of the Auxin Precursor Indole-3-Acetamide Curtails Growth through the Repression of Ribosome-Biogenesis and Development-Related Transcriptional Networks
Source: Int J Mol Sci. 2021 Feb 18;22(4):2040. doi: 10.3390/ijms22042040 (PMC7923163; doi:10.3390/ijms22042040)
Supplement: Supplementary file 1 [file ijms-22-02040-s001.zip › Supplementary/Supplementary Table S2.xlsx]

## Sheet: Sheet1
Primers used for genotyping and expression analysis
Name	Sequence (5' - 3')
Genotyping
LB	TGGTTCACGTAGTGGGCCATC
Pr1 (AMI1)	CTGTGGGATTTTCGGTTTCCG
Pr2 (AMI1)	CCAACACACCCTTCTCCTACAAAA
Sequencing of PCR fragment
RTY-fwd	ATGAGCGAAGAACAACCACAC
RTY-rev	TTACATTTCGAGATTATTATCAC
qRT-PCR
APT1-Q-PCR-For	TCGTGCTGTTCCTTGCAACCG
APT1-Q-PCR-Rev	GCGGAGGAGAAGAGGCGGAGT
IAA12-Q-PCR-For	CCTCCTCGTTCAAGTCAAGTGG
IAA12-Q-PCR-Rev	GCCCTGAACTTTCGGATTCACC
TCP23-Q-PCR-For	TCCTGATCAAGATCCGGGTTCGAC
TCP23-Q-PCR-Rev	AACGCCCACATGTGCTGTGATG
ZAT11-Q-PCR-For	GGCAAGCCATAAGAAGCCAAAGC
ZAT11-Q-PCR-Rev	TCGACCGTCATGCTTGACCTATG
GRF3-Q-PCR-For	ACCTGCTTGGTATTTGGGAAGGG
GRF3-Q-PCR-Rev	GCAGTTGCATTGACGGTGGTTG
GRF5-Q-PCR-For	ACTCCTTCCTCACCAATCCCTTG
GRF5-Q-PCR-Rev	TGGCACGGTTTCTTCCTCTGTG
CGA1-Q-PCR-For	ATCTCCCAACCTCTCGAGACCAAG
CGA1-Q-PCR-Rev	TCCACTTGAGCGAGTTAGTTCCTG
CRF3-Q-PCR-For	ACAAAGTTTCAGTCTCCGGTCAG
CRF3-Q-PCR-Rev	TCCGGTCCACGGAGTCTTATAG
CRF4-Q-PCR-For	AGATTCGTGATCCTGAGCAACGC
CRF4-Q-PCR-Rev	CGACATGTTGCTCTCCGGTTCTTG
GLK2-Q-PCR-For	TGGTCACTTCAGGCCTTTGCAC
GLK2-Q-PCR-Rev	TGATGCCATACCATATCCCTGTGG
GNC-Q-PCR-For	ACGTCTTGACCAGGAAGACCAC
GNC-Q-PCR-Rev	ACATGCGTTACAAAGAGACTTGGG
